# Supplementary material for: Learning chemical sensitivity reveals mechanisms of cellular response
Source: Commun Biol. 2024 Sep 15;7:1149. doi: 10.1038/s42003-024-06865-4 (PMC11402971; doi:10.1038/s42003-024-06865-4)
Supplement: Supplementary file 4 — Supplementary Data 1-14 [file 42003_2024_6865_MOESM4_ESM.xlsx]

## Sheet: Supp Data 1 - Table 1
user_attrs_fold	datetime_start	number	value	exp
0	2022-05-12 12:03:10	0	0.202532	id
0	2022-05-12 19:18:36	1	0.327788	id
0	2022-05-13 03:02:31	2	0.36004	id
1	2022-05-13 16:31:09	0	0.207376	id
1	2022-05-13 23:38:38	1	0.162271	id
1	2022-05-14 02:31:24	2	0.260966	id
2	2022-05-16 09:46:26	0	0.166625	id
2	2022-05-16 17:18:41	1	0.304971	id
2	2022-05-17 02:55:14	2	0.142322	id
3	2022-05-17 09:24:21	0	0.170333	id
3	2022-05-17 13:11:45	1	-0.0606555	id
3	2022-05-17 19:22:02	2	0.209759	id
4	2022-05-18 00:44:05	0	0.372364	id
4	2022-05-18 09:14:42	1	0.241868	id
4	2022-05-18 17:13:33	2	0.155007	id
0	2022-05-12 12:11:36	0	0.552813	concat
0	2022-05-13 01:34:36	1	0.300428	concat
0	2022-05-13 05:40:06	2	0.56081	concat
1	2022-05-13 16:35:10	0	0.64679	concat
1	2022-05-14 07:35:55	1	0.368148	concat
1	2022-05-14 15:01:15	2	0.58299	concat
2	2022-05-16 09:51:22	0	0.636125	concat
2	2022-05-16 21:15:53	1	0.370473	concat
2	2022-05-16 23:45:25	2	0.567837	concat
3	2022-05-17 06:41:25	0	0.498267	concat
3	2022-05-17 09:41:46	1	0.611302	concat
3	2022-05-17 16:04:21	2	0.445293	concat
4	2022-05-18 01:13:37	0	0.578139	concat
4	2022-05-18 08:15:00	1	0.574155	concat
4	2022-05-18 14:05:44	2	0.493751	concat
0	2022-05-12 12:22:08	1	0.713971	shift
0	2022-05-12 18:52:04	2	0.704207	shift
0	2022-05-13 01:10:04	3	0.698895	shift
1	2022-05-13 16:31:12	0	0.693363	shift
1	2022-05-13 22:29:06	1	0.694454	shift
1	2022-05-14 03:40:47	2	0.68643	shift
2	2022-05-16 09:53:09	0	0.697683	shift
2	2022-05-16 17:30:31	1	0.693119	shift
2	2022-05-16 22:48:02	2	0.692255	shift
3	2022-05-17 07:11:15	0	0.713563	shift
3	2022-05-17 14:56:43	1	0.700622	shift
3	2022-05-17 22:47:29	2	0.689528	shift
4	2022-05-18 03:14:46	0	0.645275	shift
4	2022-05-18 11:15:48	1	0.630586	shift
4	2022-05-18 15:00:53	2	0.710184	shift
0	2022-05-22 21:03:10	0	0.667065	scale
0	2022-05-23 00:05:43	1	0.71019	scale
0	2022-05-23 04:43:15	2	0.723967	scale
1	2022-05-22 21:03:24	0	0.687576	scale
1	2022-05-23 01:42:16	1	0.617673	scale
1	2022-05-23 05:07:10	2	0.680265	scale
2	2022-05-22 21:03:49	0	0.71216	scale
2	2022-05-22 23:48:12	1	0.674246	scale
2	2022-05-23 07:32:56	2	0.718633	scale
3	2022-05-22 21:04:13	0	0.659921	scale
3	2022-05-22 23:44:06	1	0.714861	scale
3	2022-05-23 03:41:19	2	0.665059	scale
0	2022-05-12 12:17:26	0	0.71479	film
0	2022-05-12 21:54:29	1	0.674373	film
0	2022-05-13 03:10:46	2	0.724943	film
0	2022-05-18 10:18:47	4	0.695481	film
0	2022-05-18 15:44:56	5	0.709713	film
0	2022-05-19 02:17:07	6	0.718505	film
0	2022-05-19 08:20:59	7	0.681853	film
0	2022-05-21 09:20:58	9	0.624582	film
0	2022-05-21 10:53:01	10	0.674061	film
0	2022-05-21 12:37:47	11	0.630675	film
0	2022-05-24 13:57:59	12	-9.85233	film
0	2022-05-24 16:17:05	13	0.683364	film
0	2022-05-24 18:54:16	14	0.684176	film
0	2022-05-24 20:16:55	15	0.71423	film
0	2022-05-25 01:50:40	16	0.719238	film
0	2022-05-25 06:15:12	17	0.683745	film
0	2022-05-25 07:38:17	18	0.614316	film
0	2022-05-25 08:41:21	19	0.726593	film
0	2022-05-25 13:34:49	20	0.592128	film
0	2022-05-25 15:40:21	21	-1.52762	film
1	2022-05-13 16:35:10	0	0.70492	film
1	2022-05-14 00:49:09	1	0.693468	film
1	2022-05-14 08:21:04	2	0.702499	film
1	2022-05-19 08:59:33	3	0.106997	film
1	2022-05-19 09:32:48	4	0.693325	film
1	2022-05-21 09:21:57	6	0.625153	film
1	2022-05-21 10:48:59	7	0.700984	film
1	2022-05-21 14:48:03	8	0.658642	film
1	2022-05-21 16:04:00	9	0.539741	film
1	2022-05-21 17:22:11	10	0.671497	film
1	2022-05-24 13:58:37	11	0.664255	film
1	2022-05-24 18:10:08	12	0.639796	film
1	2022-05-24 19:54:23	13	0.671561	film
1	2022-05-24 22:12:39	14	0.606369	film
1	2022-05-24 23:36:17	15	0.614603	film
1	2022-05-25 01:22:19	16	0.349806	film
1	2022-05-25 03:18:47	17	0.653777	film
1	2022-05-25 04:55:57	18	0.385953	film
1	2022-05-25 06:15:17	19	0.209187	film
1	2022-05-25 07:21:27	20	0.642988	film
2	2022-05-16 11:38:52	0	0.69219	film
2	2022-05-16 16:11:34	1	0.704847	film
2	2022-05-16 20:24:52	2	0.702544	film
2	2022-05-19 09:35:49	4	0.727911	film
2	2022-05-21 09:22:26	6	0.694598	film
2	2022-05-21 14:24:03	7	0.715982	film
2	2022-05-21 18:51:50	8	0.631034	film
2	2022-05-21 20:09:24	9	0.724379	film
2	2022-05-22 02:41:35	10	0.672156	film
2	2022-05-22 03:50:41	11	0.639952	film
2	2022-05-24 13:58:59	12	0.547342	film
2	2022-05-24 16:51:21	13	0.674895	film
2	2022-05-24 20:03:05	14	0.707166	film
2	2022-05-25 00:55:24	15	0.659653	film
2	2022-05-25 02:35:15	16	0.658732	film
2	2022-05-25 04:16:55	17	0.651005	film
2	2022-05-25 11:36:25	19	0.716439	film
2	2022-05-25 16:32:05	20	0.68329	film
2	2022-05-25 17:39:05	21	0.709992	film
2	2022-05-25 20:25:24	22	0.660804	film
3	2022-05-17 04:16:35	0	0.70072	film
3	2022-05-17 06:52:27	1	0.704854	film
3	2022-05-17 10:27:55	2	0.676783	film
3	2022-05-19 09:01:27	3	0.573409	film
3	2022-05-19 09:36:23	5	0.719215	film
3	2022-05-21 09:22:55	7	0.672823	film
3	2022-05-21 11:25:54	8	0.684435	film
3	2022-05-21 13:08:23	9	0.600866	film
3	2022-05-21 14:50:38	10	0.66892	film
3	2022-05-21 16:12:30	11	0.669009	film
3	2022-05-24 13:59:47	12	0.607247	film
3	2022-05-24 15:47:15	13	0.716818	film
3	2022-05-24 20:35:39	14	0.722183	film
3	2022-05-25 00:34:12	15	0.680921	film
3	2022-05-25 02:12:55	16	0.680511	film
3	2022-05-25 03:19:17	17	0.696234	film
3	2022-05-25 04:58:48	18	0.488601	film
3	2022-05-25 06:31:52	19	0.690463	film
3	2022-05-25 07:33:10	20	0.691615	film
3	2022-05-25 08:35:59	21	0.676935	film
4	2022-05-17 16:21:40	0	0.690241	film
4	2022-05-17 21:02:53	1	0.704844	film
4	2022-05-18 00:19:46	2	0.693659	film
4	2022-05-19 09:36:01	4	0.674033	film
4	2022-05-21 09:23:46	6	0.682813	film
4	2022-05-21 12:41:48	7	-0.684334	film
4	2022-05-21 13:51:41	8	0.6805	film
4	2022-05-21 15:39:32	9	0.60605	film
4	2022-05-21 16:44:56	10	0.675148	film
4	2022-05-21 18:26:43	11	0.672506	film
4	2022-05-24 14:00:29	12	0.474073	film
4	2022-05-24 14:53:56	13	0.6416	film
4	2022-05-24 16:05:06	14	0.618343	film
4	2022-05-24 17:57:54	15	0.547421	film
4	2022-05-24 19:10:25	16	0.657934	film
4	2022-05-24 20:19:40	17	0.615235	film
4	2022-05-24 21:25:57	18	0.625461	film
4	2022-05-24 22:43:06	19	0.693329	film
4	2022-05-25 03:18:35	20	0.487413	film
4	2022-05-25 04:37:34	21	0.632022	film

## Sheet: Supp Data 2 - Fig1c
stripped_cell_line_name	cpd_conc_umol	broad_cpd_id	cpd_pred_pv	compound	$\log_{10}$M$^2$	TSNE1	TSNE2	param
HCC1806-Par	0.001	BRD-A36275421		ML162	81	-26.9901	6.2625	gamma
HCC1806-Par	0.00150204	BRD-A36275421		ML162	77.851	-26.9854	6.30309	gamma
HCC1806-Par	0.00225612	BRD-A36275421		ML162	74.7643	-26.8233	6.02529	gamma
HCC1806-Par	0.00338878	BRD-A36275421		ML162	71.7402	-26.6993	5.9492	gamma
HCC1806-Par	0.00509009	BRD-A36275421		ML162	68.7784	-26.6264	5.93832	gamma
HCC1806-Par	0.00764551	BRD-A36275421		ML162	65.8791	-26.8599	6.50905	gamma
HCC1806-Par	0.0114839	BRD-A36275421		ML162	63.0422	-26.7734	6.55391	gamma
HCC1806-Par	0.0172492	BRD-A36275421		ML162	60.2678	-26.3364	6.14794	gamma
HCC1806-Par	0.025909	BRD-A36275421		ML162	57.5557	-26.2006	6.25321	gamma
HCC1806-Par	0.0389163	BRD-A36275421		ML162	54.9061	-25.9697	6.25452	gamma
HCC1806-Par	0.0584539	BRD-A36275421		ML162	52.319	-25.6605	6.39771	gamma
HCC1806-Par	0.0878	BRD-A36275421		ML162	49.7943	-25.033	6.8029	gamma
HCC1806-Par	0.131879	BRD-A36275421		ML162	47.332	-24.6632	7.07581	gamma
HCC1806-Par	0.198088	BRD-A36275421		ML162	44.9321	-24.4662	7.24036	gamma
HCC1806-Par	0.297535	BRD-A36275421		ML162	42.5947	-24.344	7.31974	gamma
HCC1806-Par	0.44691	BRD-A36275421		ML162	40.3197	-24.1522	7.41134	gamma
HCC1806-Par	0.671276	BRD-A36275421		ML162	38.1071	-23.9069	7.52749	gamma
HCC1806-Par	1.00828	BRD-A36275421		ML162	35.957	-23.5286	7.72809	gamma
HCC1806-Par	1.51448	BRD-A36275421		ML162	33.8693	-22.9468	8.16452	gamma
HCC1806-Par	2.27481	BRD-A36275421		ML162	31.8441	-22.3695	8.78446	gamma
HCC1806-Par	3.41686	BRD-A36275421		ML162	29.8812	-22.0342	9.03099	gamma
HCC1806-Par	5.13225	BRD-A36275421		ML162	27.9808	-21.5258	9.33245	gamma
HCC1806-Par	7.70884	BRD-A36275421		ML162	26.1429	-21.1015	9.57078	gamma
HCC1806-Par	11.579	BRD-A36275421		ML162	24.3673	-20.4457	9.93545	gamma
HCC1806-Par	17.3921	BRD-A36275421		ML162	22.6542	-19.522	10.4467	gamma
HCC1806-Par	26.1236	BRD-A36275421		ML162	21.0036	-18.9818	10.7714	gamma
HCC1806-Par	39.2387	BRD-A36275421		ML162	19.4154	-18.6249	11.0141	gamma
HCC1806-Par	58.9381	BRD-A36275421		ML162	17.8896	-18.4193	11.1481	gamma
HCC1806-Par	88.5273	BRD-A36275421		ML162	16.4262	-18.0759	11.3243	gamma
HCC1806-Par	132.972	BRD-A36275421		ML162	15.0252	-17.5707	11.5979	gamma
HCC1806-Par	199.728	BRD-A36275421		ML162	13.6867	-17.0615	11.8464	gamma
HCC1806-Par	300	BRD-A36275421		ML162	12.4107	-16.7101	12.0259	gamma
HCC1806-Par	0.001	BRD-K85606544		neratinib	81	5.16547	13.6262	gamma
HCC1806-Par	0.00150204	BRD-K85606544		neratinib	77.851	5.13449	13.6102	gamma
HCC1806-Par	0.00225612	BRD-K85606544		neratinib	74.7643	4.84432	13.5967	gamma
HCC1806-Par	0.00338878	BRD-K85606544		neratinib	71.7402	4.8195	13.6154	gamma
HCC1806-Par	0.00509009	BRD-K85606544		neratinib	68.7784	4.77864	13.6505	gamma
HCC1806-Par	0.00764551	BRD-K85606544		neratinib	65.8791	4.73235	13.7452	gamma
HCC1806-Par	0.0114839	BRD-K85606544		neratinib	63.0422	5.25521	13.8509	gamma
HCC1806-Par	0.0172492	BRD-K85606544		neratinib	60.2678	5.29562	14.0195	gamma
HCC1806-Par	0.025909	BRD-K85606544		neratinib	57.5557	5.26381	14.1784	gamma
HCC1806-Par	0.0389163	BRD-K85606544		neratinib	54.9061	5.2068	14.2379	gamma
HCC1806-Par	0.0584539	BRD-K85606544		neratinib	52.319	4.98857	14.3443	gamma
HCC1806-Par	0.0878	BRD-K85606544		neratinib	49.7943	4.93663	14.3617	gamma
HCC1806-Par	0.131879	BRD-K85606544		neratinib	47.332	4.8216	14.349	gamma
HCC1806-Par	0.198088	BRD-K85606544		neratinib	44.9321	4.70144	14.308	gamma
HCC1806-Par	0.297535	BRD-K85606544		neratinib	42.5947	4.51388	14.1397	gamma
HCC1806-Par	0.44691	BRD-K85606544		neratinib	40.3197	4.28767	13.9334	gamma
HCC1806-Par	0.671276	BRD-K85606544		neratinib	38.1071	3.88811	13.8488	gamma
HCC1806-Par	1.00828	BRD-K85606544		neratinib	35.957	3.25081	13.7478	gamma
HCC1806-Par	1.51448	BRD-K85606544		neratinib	33.8693	0.0381868	13.5679	gamma
HCC1806-Par	2.27481	BRD-K85606544		neratinib	31.8441	-0.879034	13.6238	gamma
HCC1806-Par	3.41686	BRD-K85606544		neratinib	29.8812	-2.21716	13.5393	gamma
HCC1806-Par	5.13225	BRD-K85606544		neratinib	27.9808	-2.98213	13.3827	gamma
HCC1806-Par	7.70884	BRD-K85606544		neratinib	26.1429	-3.61993	13.3661	gamma
HCC1806-Par	11.579	BRD-K85606544		neratinib	24.3673	-3.89134	13.3703	gamma
HCC1806-Par	17.3921	BRD-K85606544		neratinib	22.6542	-4.01204	13.3788	gamma
HCC1806-Par	26.1236	BRD-K85606544		neratinib	21.0036	-4.21762	13.3603	gamma
HCC1806-Par	39.2387	BRD-K85606544		neratinib	19.4154	-4.56829	13.2741	gamma
HCC1806-Par	58.9381	BRD-K85606544		neratinib	17.8896	-5.31386	13.1408	gamma
HCC1806-Par	88.5273	BRD-K85606544		neratinib	16.4262	-6.67984	12.9617	gamma
HCC1806-Par	132.972	BRD-K85606544		neratinib	15.0252	-7.87898	12.8506	gamma
HCC1806-Par	199.728	BRD-K85606544		neratinib	13.6867	-8.13618	12.7665	gamma
HCC1806-Par	300	BRD-K85606544		neratinib	12.4107	-7.60989	12.2867	gamma
HCC1806-Par	0.001	BRD-K23853216		1S,3R-RSL-3	81	-26.0535	7.13287	gamma
HCC1806-Par	0.00150204	BRD-K23853216		1S,3R-RSL-3	77.851	-26.037	7.13986	gamma
HCC1806-Par	0.00225612	BRD-K23853216		1S,3R-RSL-3	74.7643	-26.0025	7.14746	gamma
HCC1806-Par	0.00338878	BRD-K23853216		1S,3R-RSL-3	71.7402	-25.9321	7.14691	gamma
HCC1806-Par	0.00509009	BRD-K23853216		1S,3R-RSL-3	68.7784	-25.6502	6.86585	gamma
HCC1806-Par	0.00764551	BRD-K23853216		1S,3R-RSL-3	65.8791	-25.5735	6.97469	gamma
HCC1806-Par	0.0114839	BRD-K23853216		1S,3R-RSL-3	63.0422	-25.5316	7.31618	gamma
HCC1806-Par	0.0172492	BRD-K23853216		1S,3R-RSL-3	60.2678	-25.3125	7.49375	gamma
HCC1806-Par	0.025909	BRD-K23853216		1S,3R-RSL-3	57.5557	-25.0039	7.72047	gamma
HCC1806-Par	0.0389163	BRD-K23853216		1S,3R-RSL-3	54.9061	-24.7523	7.88707	gamma
HCC1806-Par	0.0584539	BRD-K23853216		1S,3R-RSL-3	52.319	-24.38	8.09255	gamma
HCC1806-Par	0.0878	BRD-K23853216		1S,3R-RSL-3	49.7943	-24.1575	8.20841	gamma
HCC1806-Par	0.131879	BRD-K23853216		1S,3R-RSL-3	47.332	-23.9744	8.30754	gamma
HCC1806-Par	0.198088	BRD-K23853216		1S,3R-RSL-3	44.9321	-23.8014	8.41585	gamma
HCC1806-Par	0.297535	BRD-K23853216		1S,3R-RSL-3	42.5947	-23.6367	8.52661	gamma
HCC1806-Par	0.44691	BRD-K23853216		1S,3R-RSL-3	40.3197	-23.4007	8.50329	gamma
HCC1806-Par	0.671276	BRD-K23853216		1S,3R-RSL-3	38.1071	-23.2912	8.61106	gamma
HCC1806-Par	1.00828	BRD-K23853216		1S,3R-RSL-3	35.957	-23.0989	8.68803	gamma
HCC1806-Par	1.51448	BRD-K23853216		1S,3R-RSL-3	33.8693	-22.7011	8.82555	gamma
HCC1806-Par	2.27481	BRD-K23853216		1S,3R-RSL-3	31.8441	-21.7658	9.24203	gamma
HCC1806-Par	3.41686	BRD-K23853216		1S,3R-RSL-3	29.8812	-20.8516	9.7154	gamma
HCC1806-Par	5.13225	BRD-K23853216		1S,3R-RSL-3	27.9808	-20.1889	10.0681	gamma
HCC1806-Par	7.70884	BRD-K23853216		1S,3R-RSL-3	26.1429	-19.6749	10.3393	gamma
HCC1806-Par	11.579	BRD-K23853216		1S,3R-RSL-3	24.3673	-19.2389	10.583	gamma
HCC1806-Par	17.3921	BRD-K23853216		1S,3R-RSL-3	22.6542	-18.8744	10.7407	gamma
HCC1806-Par	26.1236	BRD-K23853216		1S,3R-RSL-3	21.0036	-18.5164	10.8564	gamma
HCC1806-Par	39.2387	BRD-K23853216		1S,3R-RSL-3	19.4154	-18.2817	10.957	gamma
HCC1806-Par	58.9381	BRD-K23853216		1S,3R-RSL-3	17.8896	-18.003	11.1169	gamma
HCC1806-Par	88.5273	BRD-K23853216		1S,3R-RSL-3	16.4262	-17.6988	11.2605	gamma
HCC1806-Par	132.972	BRD-K23853216		1S,3R-RSL-3	15.0252	-17.3428	11.35	gamma
HCC1806-Par	199.728	BRD-K23853216		1S,3R-RSL-3	13.6867	-17.0623	11.7176	gamma
HCC1806-Par	300	BRD-K23853216		1S,3R-RSL-3	12.4107	-16.4497	12.1657	gamma
HCC1806-Par	0.001	BRD-K83289131		CAY10618	81	-6.86625	9.03948	gamma
HCC1806-Par	0.00150204	BRD-K83289131		CAY10618	77.851	-6.87076	9.04506	gamma
HCC1806-Par	0.00225612	BRD-K83289131		CAY10618	74.7643	-6.87795	9.05386	gamma
HCC1806-Par	0.00338878	BRD-K83289131		CAY10618	71.7402	-6.89075	9.07065	gamma
HCC1806-Par	0.00509009	BRD-K83289131		CAY10618	68.7784	-6.91235	9.09753	gamma
HCC1806-Par	0.00764551	BRD-K83289131		CAY10618	65.8791	-6.94713	9.14371	gamma
HCC1806-Par	0.0114839	BRD-K83289131		CAY10618	63.0422	-7.02763	9.2478	gamma
HCC1806-Par	0.0172492	BRD-K83289131		CAY10618	60.2678	-7.24303	9.51845	gamma
HCC1806-Par	0.025909	BRD-K83289131		CAY10618	57.5557	-7.8688	10.2505	gamma
HCC1806-Par	0.0389163	BRD-K83289131		CAY10618	54.9061	-9.15402	11.6016	gamma
HCC1806-Par	0.0584539	BRD-K83289131		CAY10618	52.319	-9.65909	12.2131	gamma
HCC1806-Par	0.0878	BRD-K83289131		CAY10618	49.7943	-10.677	15.9287	gamma
HCC1806-Par	0.131879	BRD-K83289131		CAY10618	47.332	-10.8762	16.0115	gamma
HCC1806-Par	0.198088	BRD-K83289131		CAY10618	44.9321	-11.0469	16.0674	gamma
HCC1806-Par	0.297535	BRD-K83289131		CAY10618	42.5947	-11.2325	16.1207	gamma
HCC1806-Par	0.44691	BRD-K83289131		CAY10618	40.3197	-11.5339	16.1806	gamma
HCC1806-Par	0.671276	BRD-K83289131		CAY10618	38.1071	-11.8959	16.2435	gamma
HCC1806-Par	1.00828	BRD-K83289131		CAY10618	35.957	-12.2947	16.2892	gamma
HCC1806-Par	1.51448	BRD-K83289131		CAY10618	33.8693	-12.5566	16.3411	gamma
HCC1806-Par	2.27481	BRD-K83289131		CAY10618	31.8441	-12.7694	16.3567	gamma
HCC1806-Par	3.41686	BRD-K83289131		CAY10618	29.8812	-12.8124	16.3214	gamma
HCC1806-Par	5.13225	BRD-K83289131		CAY10618	27.9808	-12.92	16.248	gamma
HCC1806-Par	7.70884	BRD-K83289131		CAY10618	26.1429	-12.978	16.1437	gamma
HCC1806-Par	11.579	BRD-K83289131		CAY10618	24.3673	-12.9416	15.98	gamma
HCC1806-Par	17.3921	BRD-K83289131		CAY10618	22.6542	-12.7774	15.7957	gamma
HCC1806-Par	26.1236	BRD-K83289131		CAY10618	21.0036	-12.8362	15.6827	gamma
HCC1806-Par	39.2387	BRD-K83289131		CAY10618	19.4154	-13.0049	15.5885	gamma
HCC1806-Par	58.9381	BRD-K83289131		CAY10618	17.8896	-13.261	15.5512	gamma
HCC1806-Par	88.5273	BRD-K83289131		CAY10618	16.4262	-13.4452	15.3843	gamma
HCC1806-Par	132.972	BRD-K83289131		CAY10618	15.0252	-13.5381	15.1212	gamma
HCC1806-Par	199.728	BRD-K83289131		CAY10618	13.6867	-13.7518	14.2619	gamma
HCC1806-Par	300	BRD-K83289131		CAY10618	12.4107	-13.0912	13.5838	gamma
HCC1806-Par	0.001	BRD-K31514534		ceranib-2	81	0.681428	10.8736	gamma
HCC1806-Par	0.00150204	BRD-K31514534		ceranib-2	77.851	0.671156	10.8432	gamma
HCC1806-Par	0.00225612	BRD-K31514534		ceranib-2	74.7643	0.673295	10.9496	gamma
HCC1806-Par	0.00338878	BRD-K31514534		ceranib-2	71.7402	0.619161	11.0895	gamma
HCC1806-Par	0.00509009	BRD-K31514534		ceranib-2	68.7784	0.581275	11.1052	gamma
HCC1806-Par	0.00764551	BRD-K31514534		ceranib-2	65.8791	0.529068	11.1157	gamma
HCC1806-Par	0.0114839	BRD-K31514534		ceranib-2	63.0422	0.409413	10.692	gamma
HCC1806-Par	0.0172492	BRD-K31514534		ceranib-2	60.2678	0.34085	10.703	gamma
HCC1806-Par	0.025909	BRD-K31514534		ceranib-2	57.5557	0.247005	10.7255	gamma
HCC1806-Par	0.0389163	BRD-K31514534		ceranib-2	54.9061	0.132989	10.7442	gamma
HCC1806-Par	0.0584539	BRD-K31514534		ceranib-2	52.319	0.0186497	10.9115	gamma
HCC1806-Par	0.0878	BRD-K31514534		ceranib-2	49.7943	-0.122624	11.0672	gamma
HCC1806-Par	0.131879	BRD-K31514534		ceranib-2	47.332	-0.399905	11.2162	gamma
HCC1806-Par	0.198088	BRD-K31514534		ceranib-2	44.9321	-0.755615	11.3426	gamma
HCC1806-Par	0.297535	BRD-K31514534		ceranib-2	42.5947	-1.59836	11.6479	gamma
HCC1806-Par	0.44691	BRD-K31514534		ceranib-2	40.3197	-2.62186	12.2315	gamma
HCC1806-Par	0.671276	BRD-K31514534		ceranib-2	38.1071	-4.26937	13.0372	gamma
HCC1806-Par	1.00828	BRD-K31514534		ceranib-2	35.957	-5.43188	13.7283	gamma
HCC1806-Par	1.51448	BRD-K31514534		ceranib-2	33.8693	-6.61837	14.1516	gamma
HCC1806-Par	2.27481	BRD-K31514534		ceranib-2	31.8441	-7.8121	14.738	gamma
HCC1806-Par	3.41686	BRD-K31514534		ceranib-2	29.8812	-8.29739	14.9341	gamma
HCC1806-Par	5.13225	BRD-K31514534		ceranib-2	27.9808	-8.55158	15.0354	gamma
HCC1806-Par	7.70884	BRD-K31514534		ceranib-2	26.1429	-8.74546	15.0577	gamma
HCC1806-Par	11.579	BRD-K31514534		ceranib-2	24.3673	-8.91414	15.0057	gamma
HCC1806-Par	17.3921	BRD-K31514534		ceranib-2	22.6542	-9.06435	15.0173	gamma
HCC1806-Par	26.1236	BRD-K31514534		ceranib-2	21.0036	-9.22493	15.011	gamma
HCC1806-Par	39.2387	BRD-K31514534		ceranib-2	19.4154	-9.52276	14.951	gamma
HCC1806-Par	58.9381	BRD-K31514534		ceranib-2	17.8896	-9.96629	14.8307	gamma
HCC1806-Par	88.5273	BRD-K31514534		ceranib-2	16.4262	-10.7567	14.6015	gamma
HCC1806-Par	132.972	BRD-K31514534		ceranib-2	15.0252	-12.545	14.2582	gamma
HCC1806-Par	199.728	BRD-K31514534		ceranib-2	13.6867	-12.969	13.8878	gamma
HCC1806-Par	300	BRD-K31514534		ceranib-2	12.4107	-12.6991	13.619	gamma
HCC1806-Par	0.001	BRD-K86525559		AZD7762	81	-1.12267	12.778	gamma
HCC1806-Par	0.00150204	BRD-K86525559		AZD7762	77.851	-1.14048	12.7801	gamma
HCC1806-Par	0.00225612	BRD-K86525559		AZD7762	74.7643	-1.16989	12.7894	gamma
HCC1806-Par	0.00338878	BRD-K86525559		AZD7762	71.7402	-1.21158	12.8054	gamma
HCC1806-Par	0.00509009	BRD-K86525559		AZD7762	68.7784	-1.28673	12.7798	gamma
HCC1806-Par	0.00764551	BRD-K86525559		AZD7762	65.8791	-1.42747	12.6692	gamma
HCC1806-Par	0.0114839	BRD-K86525559		AZD7762	63.0422	-1.52804	12.993	gamma
HCC1806-Par	0.0172492	BRD-K86525559		AZD7762	60.2678	-1.70443	12.9404	gamma
HCC1806-Par	0.025909	BRD-K86525559		AZD7762	57.5557	-1.83208	12.7889	gamma
HCC1806-Par	0.0389163	BRD-K86525559		AZD7762	54.9061	-1.96874	12.6829	gamma
HCC1806-Par	0.0584539	BRD-K86525559		AZD7762	52.319	-2.18068	12.7548	gamma
HCC1806-Par	0.0878	BRD-K86525559		AZD7762	49.7943	-2.42712	12.8353	gamma
HCC1806-Par	0.131879	BRD-K86525559		AZD7762	47.332	-2.84328	12.9073	gamma
HCC1806-Par	0.198088	BRD-K86525559		AZD7762	44.9321	-3.45956	13.0232	gamma
HCC1806-Par	0.297535	BRD-K86525559		AZD7762	42.5947	-4.50983	13.6097	gamma
HCC1806-Par	0.44691	BRD-K86525559		AZD7762	40.3197	-5.45116	13.8545	gamma
HCC1806-Par	0.671276	BRD-K86525559		AZD7762	38.1071	-6.54235	14.1837	gamma
HCC1806-Par	1.00828	BRD-K86525559		AZD7762	35.957	-7.24627	14.3507	gamma
HCC1806-Par	1.51448	BRD-K86525559		AZD7762	33.8693	-7.45692	14.3344	gamma
HCC1806-Par	2.27481	BRD-K86525559		AZD7762	31.8441	-7.93799	14.212	gamma
HCC1806-Par	3.41686	BRD-K86525559		AZD7762	29.8812	-8.60453	14.0649	gamma
HCC1806-Par	5.13225	BRD-K86525559		AZD7762	27.9808	-9.0574	13.9315	gamma
HCC1806-Par	7.70884	BRD-K86525559		AZD7762	26.1429	-9.30582	13.8061	gamma
HCC1806-Par	11.579	BRD-K86525559		AZD7762	24.3673	-9.53958	13.7629	gamma
HCC1806-Par	17.3921	BRD-K86525559		AZD7762	22.6542	-9.74322	13.7211	gamma
HCC1806-Par	26.1236	BRD-K86525559		AZD7762	21.0036	-10.0233	13.6727	gamma
HCC1806-Par	39.2387	BRD-K86525559		AZD7762	19.4154	-10.4004	13.6029	gamma
HCC1806-Par	58.9381	BRD-K86525559		AZD7762	17.8896	-10.9991	13.5087	gamma
HCC1806-Par	88.5273	BRD-K86525559		AZD7762	16.4262	-12.2119	13.371	gamma
HCC1806-Par	132.972	BRD-K86525559		AZD7762	15.0252	-13.7621	13.3987	gamma
HCC1806-Par	199.728	BRD-K86525559		AZD7762	13.6867	-14.0113	13.3573	gamma
HCC1806-Par	300	BRD-K86525559		AZD7762	12.4107	-13.5415	13.4128	gamma
HCC1806-Par	0.001	BRD-A36275421		ML162	81	-2.0452	-23.5683	beta
HCC1806-Par	0.00150204	BRD-A36275421		ML162	77.851	-2.0771	-23.4476	beta
HCC1806-Par	0.00225612	BRD-A36275421		ML162	74.7643	-2.15785	-23.0206	beta
HCC1806-Par	0.00338878	BRD-A36275421		ML162	71.7402	-1.42374	-23.7412	beta
HCC1806-Par	0.00509009	BRD-A36275421		ML162	68.7784	-1.94201	-22.7214	beta
HCC1806-Par	0.00764551	BRD-A36275421		ML162	65.8791	-1.07348	-23.5061	beta
HCC1806-Par	0.0114839	BRD-A36275421		ML162	63.0422	-0.827136	-23.1845	beta
HCC1806-Par	0.0172492	BRD-A36275421		ML162	60.2678	-0.518027	-22.4499	beta
HCC1806-Par	0.025909	BRD-A36275421		ML162	57.5557	0.198265	-21.8172	beta
HCC1806-Par	0.0389163	BRD-A36275421		ML162	54.9061	2.89866	-19.7001	beta
HCC1806-Par	0.0584539	BRD-A36275421		ML162	52.319	5.54577	-17.4118	beta
HCC1806-Par	0.0878	BRD-A36275421		ML162	49.7943	8.90497	-14.0716	beta
HCC1806-Par	0.131879	BRD-A36275421		ML162	47.332	10.4903	-12.1812	beta
HCC1806-Par	0.198088	BRD-A36275421		ML162	44.9321	11.3698	-11.1007	beta
HCC1806-Par	0.297535	BRD-A36275421		ML162	42.5947	12.1086	-10.4471	beta
HCC1806-Par	0.44691	BRD-A36275421		ML162	40.3197	13.0156	-9.27412	beta
HCC1806-Par	0.671276	BRD-A36275421		ML162	38.1071	14.6511	-7.58153	beta
HCC1806-Par	1.00828	BRD-A36275421		ML162	35.957	16.4525	-5.13386	beta
HCC1806-Par	1.51448	BRD-A36275421		ML162	33.8693	17.512	-2.84365	beta
HCC1806-Par	2.27481	BRD-A36275421		ML162	31.8441	18.214	-1.61869	beta
HCC1806-Par	3.41686	BRD-A36275421		ML162	29.8812	18.7987	-0.810557	beta
HCC1806-Par	5.13225	BRD-A36275421		ML162	27.9808	19.3384	0.0829565	beta
HCC1806-Par	7.70884	BRD-A36275421		ML162	26.1429	19.6728	0.828822	beta
HCC1806-Par	11.579	BRD-A36275421		ML162	24.3673	20.1258	2.05327	beta
HCC1806-Par	17.3921	BRD-A36275421		ML162	22.6542	20.7651	3.77224	beta
HCC1806-Par	26.1236	BRD-A36275421		ML162	21.0036	21.0632	4.6247	beta
HCC1806-Par	39.2387	BRD-A36275421		ML162	19.4154	21.2633	5.07296	beta
HCC1806-Par	58.9381	BRD-A36275421		ML162	17.8896	21.1569	5.41968	beta
HCC1806-Par	88.5273	BRD-A36275421		ML162	16.4262	21.6384	5.68147	beta
HCC1806-Par	132.972	BRD-A36275421		ML162	15.0252	21.6987	5.9536	beta
HCC1806-Par	199.728	BRD-A36275421		ML162	13.6867	21.6865	5.85103	beta
HCC1806-Par	300	BRD-A36275421		ML162	12.4107	20.9537	4.28486	beta
HCC1806-Par	0.001	BRD-K85606544		neratinib	81	3.66987	-18.6455	beta
HCC1806-Par	0.00150204	BRD-K85606544		neratinib	77.851	4.17113	-19.1469	beta
HCC1806-Par	0.00225612	BRD-K85606544		neratinib	74.7643	4.32703	-19.0314	beta
HCC1806-Par	0.00338878	BRD-K85606544		neratinib	71.7402	4.43205	-18.8164	beta
HCC1806-Par	0.00509009	BRD-K85606544		neratinib	68.7784	4.27142	-18.2267	beta
HCC1806-Par	0.00764551	BRD-K85606544		neratinib	65.8791	4.88397	-18.4335	beta
HCC1806-Par	0.0114839	BRD-K85606544		neratinib	63.0422	4.97863	-17.5708	beta
HCC1806-Par	0.0172492	BRD-K85606544		neratinib	60.2678	5.74093	-16.9848	beta
HCC1806-Par	0.025909	BRD-K85606544		neratinib	57.5557	6.24001	-16.5943	beta
HCC1806-Par	0.0389163	BRD-K85606544		neratinib	54.9061	6.51481	-16.4199	beta
HCC1806-Par	0.0584539	BRD-K85606544		neratinib	52.319	6.79408	-15.9841	beta
HCC1806-Par	0.0878	BRD-K85606544		neratinib	49.7943	7.31843	-15.6333	beta
HCC1806-Par	0.131879	BRD-K85606544		neratinib	47.332	7.87566	-15.054	beta
HCC1806-Par	0.198088	BRD-K85606544		neratinib	44.9321	8.33465	-14.381	beta
HCC1806-Par	0.297535	BRD-K85606544		neratinib	42.5947	9.0337	-13.9198	beta
HCC1806-Par	0.44691	BRD-K85606544		neratinib	40.3197	9.84126	-13.0654	beta
HCC1806-Par	0.671276	BRD-K85606544		neratinib	38.1071	10.7535	-12.0365	beta
HCC1806-Par	1.00828	BRD-K85606544		neratinib	35.957	11.3057	-11.3416	beta
HCC1806-Par	1.51448	BRD-K85606544		neratinib	33.8693	11.9977	-10.5809	beta
HCC1806-Par	2.27481	BRD-K85606544		neratinib	31.8441	12.8397	-9.57627	beta
HCC1806-Par	3.41686	BRD-K85606544		neratinib	29.8812	13.4319	-8.56034	beta
HCC1806-Par	5.13225	BRD-K85606544		neratinib	27.9808	13.8932	-8.03246	beta
HCC1806-Par	7.70884	BRD-K85606544		neratinib	26.1429	14.3981	-7.46689	beta
HCC1806-Par	11.579	BRD-K85606544		neratinib	24.3673	15.197	-6.6557	beta
HCC1806-Par	17.3921	BRD-K85606544		neratinib	22.6542	15.5846	-5.96758	beta
HCC1806-Par	26.1236	BRD-K85606544		neratinib	21.0036	15.8085	-5.01357	beta
HCC1806-Par	39.2387	BRD-K85606544		neratinib	19.4154	16.3403	-4.2766	beta
HCC1806-Par	58.9381	BRD-K85606544		neratinib	17.8896	17.0574	-3.40922	beta
HCC1806-Par	88.5273	BRD-K85606544		neratinib	16.4262	17.7175	-2.54444	beta
HCC1806-Par	132.972	BRD-K85606544		neratinib	15.0252	18.3272	-1.94904	beta
HCC1806-Par	199.728	BRD-K85606544		neratinib	13.6867	18.0378	-2.766	beta
HCC1806-Par	300	BRD-K85606544		neratinib	12.4107	13.4579	-8.79087	beta
HCC1806-Par	0.001	BRD-K23853216		1S,3R-RSL-3	81	5.21432	-18.2272	beta
HCC1806-Par	0.00150204	BRD-K23853216		1S,3R-RSL-3	77.851	5.29547	-18.0542	beta
HCC1806-Par	0.00225612	BRD-K23853216		1S,3R-RSL-3	74.7643	5.49634	-17.8858	beta
HCC1806-Par	0.00338878	BRD-K23853216		1S,3R-RSL-3	71.7402	5.75337	-17.6024	beta
HCC1806-Par	0.00509009	BRD-K23853216		1S,3R-RSL-3	68.7784	6.17011	-17.1965	beta
HCC1806-Par	0.00764551	BRD-K23853216		1S,3R-RSL-3	65.8791	6.79618	-16.5789	beta
HCC1806-Par	0.0114839	BRD-K23853216		1S,3R-RSL-3	63.0422	7.60969	-15.5902	beta
HCC1806-Par	0.0172492	BRD-K23853216		1S,3R-RSL-3	60.2678	8.70239	-14.4827	beta
HCC1806-Par	0.025909	BRD-K23853216		1S,3R-RSL-3	57.5557	10.0761	-12.8147	beta
HCC1806-Par	0.0389163	BRD-K23853216		1S,3R-RSL-3	54.9061	11.3492	-11.5197	beta
HCC1806-Par	0.0584539	BRD-K23853216		1S,3R-RSL-3	52.319	13.647	-8.99579	beta
HCC1806-Par	0.0878	BRD-K23853216		1S,3R-RSL-3	49.7943	15.1382	-7.26018	beta
HCC1806-Par	0.131879	BRD-K23853216		1S,3R-RSL-3	47.332	16.3194	-5.53585	beta
HCC1806-Par	0.198088	BRD-K23853216		1S,3R-RSL-3	44.9321	16.7667	-4.01797	beta
HCC1806-Par	0.297535	BRD-K23853216		1S,3R-RSL-3	42.5947	17.3103	-2.94418	beta
HCC1806-Par	0.44691	BRD-K23853216		1S,3R-RSL-3	40.3197	17.6705	-2.24826	beta
HCC1806-Par	0.671276	BRD-K23853216		1S,3R-RSL-3	38.1071	18.074	-1.70896	beta
HCC1806-Par	1.00828	BRD-K23853216		1S,3R-RSL-3	35.957	18.7672	-0.862493	beta
HCC1806-Par	1.51448	BRD-K23853216		1S,3R-RSL-3	33.8693	19.2274	-0.129132	beta
HCC1806-Par	2.27481	BRD-K23853216		1S,3R-RSL-3	31.8441	19.7709	1.08385	beta
HCC1806-Par	3.41686	BRD-K23853216		1S,3R-RSL-3	29.8812	20.6051	3.33708	beta
HCC1806-Par	5.13225	BRD-K23853216		1S,3R-RSL-3	27.9808	21.0157	4.49282	beta
HCC1806-Par	7.70884	BRD-K23853216		1S,3R-RSL-3	26.1429	21.3435	5.14676	beta
HCC1806-Par	11.579	BRD-K23853216		1S,3R-RSL-3	24.3673	21.4724	5.55405	beta
HCC1806-Par	17.3921	BRD-K23853216		1S,3R-RSL-3	22.6542	21.2177	5.87695	beta
HCC1806-Par	26.1236	BRD-K23853216		1S,3R-RSL-3	21.0036	21.2442	5.96953	beta
HCC1806-Par	39.2387	BRD-K23853216		1S,3R-RSL-3	19.4154	21.3851	6.2054	beta
HCC1806-Par	58.9381	BRD-K23853216		1S,3R-RSL-3	17.8896	21.6736	6.44096	beta
HCC1806-Par	88.5273	BRD-K23853216		1S,3R-RSL-3	16.4262	21.6995	6.67232	beta
HCC1806-Par	132.972	BRD-K23853216		1S,3R-RSL-3	15.0252	21.7289	6.80786	beta
HCC1806-Par	199.728	BRD-K23853216		1S,3R-RSL-3	13.6867	21.7182	6.74695	beta
HCC1806-Par	300	BRD-K23853216		1S,3R-RSL-3	12.4107	21.1321	4.86962	beta
HCC1806-Par	0.001	BRD-K83289131		CAY10618	81	-1.51608	-22.4978	beta
HCC1806-Par	0.00150204	BRD-K83289131		CAY10618	77.851	-0.863906	-23.253	beta
HCC1806-Par	0.00225612	BRD-K83289131		CAY10618	74.7643	-0.81301	-23.163	beta
HCC1806-Par	0.00338878	BRD-K83289131		CAY10618	71.7402	-1.23731	-22.4257	beta
HCC1806-Par	0.00509009	BRD-K83289131		CAY10618	68.7784	-1.01834	-22.3678	beta
HCC1806-Par	0.00764551	BRD-K83289131		CAY10618	65.8791	-0.696632	-22.2748	beta
HCC1806-Par	0.0114839	BRD-K83289131		CAY10618	63.0422	-0.226567	-22.1434	beta
HCC1806-Par	0.0172492	BRD-K83289131		CAY10618	60.2678	0.55998	-21.5457	beta
HCC1806-Par	0.025909	BRD-K83289131		CAY10618	57.5557	3.31672	-19.3705	beta
HCC1806-Par	0.0389163	BRD-K83289131		CAY10618	54.9061	4.86236	-18.3295	beta
HCC1806-Par	0.0584539	BRD-K83289131		CAY10618	52.319	5.94596	-17.088	beta
HCC1806-Par	0.0878	BRD-K83289131		CAY10618	49.7943	7.14304	-16.1441	beta
HCC1806-Par	0.131879	BRD-K83289131		CAY10618	47.332	7.8835	-15.2847	beta
HCC1806-Par	0.198088	BRD-K83289131		CAY10618	44.9321	8.60786	-14.6109	beta
HCC1806-Par	0.297535	BRD-K83289131		CAY10618	42.5947	9.25056	-13.7165	beta
HCC1806-Par	0.44691	BRD-K83289131		CAY10618	40.3197	10.4565	-12.4163	beta
HCC1806-Par	0.671276	BRD-K83289131		CAY10618	38.1071	11.6554	-11.0688	beta
HCC1806-Par	1.00828	BRD-K83289131		CAY10618	35.957	13.0592	-9.42438	beta
HCC1806-Par	1.51448	BRD-K83289131		CAY10618	33.8693	13.7171	-8.16246	beta
HCC1806-Par	2.27481	BRD-K83289131		CAY10618	31.8441	14.192	-7.48305	beta
HCC1806-Par	3.41686	BRD-K83289131		CAY10618	29.8812	14.5936	-6.91042	beta
HCC1806-Par	5.13225	BRD-K83289131		CAY10618	27.9808	14.9294	-6.47886	beta
HCC1806-Par	7.70884	BRD-K83289131		CAY10618	26.1429	15.229	-6.13849	beta
HCC1806-Par	11.579	BRD-K83289131		CAY10618	24.3673	15.4581	-5.67059	beta
HCC1806-Par	17.3921	BRD-K83289131		CAY10618	22.6542	15.6483	-5.4424	beta
HCC1806-Par	26.1236	BRD-K83289131		CAY10618	21.0036	16.1054	-5.14255	beta
HCC1806-Par	39.2387	BRD-K83289131		CAY10618	19.4154	16.4921	-4.84067	beta
HCC1806-Par	58.9381	BRD-K83289131		CAY10618	17.8896	16.9403	-4.39138	beta
HCC1806-Par	88.5273	BRD-K83289131		CAY10618	16.4262	17.7287	-3.46488	beta
HCC1806-Par	132.972	BRD-K83289131		CAY10618	15.0252	18.3226	-2.59281	beta
HCC1806-Par	199.728	BRD-K83289131		CAY10618	13.6867	19.2685	-0.606411	beta
HCC1806-Par	300	BRD-K83289131		CAY10618	12.4107	17.4271	-5.33184	beta
HCC1806-Par	0.001	BRD-K31514534		ceranib-2	81	-2.13943	-23.1272	beta
HCC1806-Par	0.00150204	BRD-K31514534		ceranib-2	77.851	-1.82285	-23.6228	beta
HCC1806-Par	0.00225612	BRD-K31514534		ceranib-2	74.7643	-1.58191	-23.73	beta
HCC1806-Par	0.00338878	BRD-K31514534		ceranib-2	71.7402	-1.36353	-23.7435	beta
HCC1806-Par	0.00509009	BRD-K31514534		ceranib-2	68.7784	-1.99592	-22.7806	beta
HCC1806-Par	0.00764551	BRD-K31514534		ceranib-2	65.8791	-1.57294	-23.1832	beta
HCC1806-Par	0.0114839	BRD-K31514534		ceranib-2	63.0422	-1.45291	-23.053	beta
HCC1806-Par	0.0172492	BRD-K31514534		ceranib-2	60.2678	-1.58829	-22.5319	beta
HCC1806-Par	0.025909	BRD-K31514534		ceranib-2	57.5557	-1.06264	-22.7814	beta
HCC1806-Par	0.0389163	BRD-K31514534		ceranib-2	54.9061	-0.50563	-22.6945	beta
HCC1806-Par	0.0584539	BRD-K31514534		ceranib-2	52.319	-0.175994	-22.1042	beta
HCC1806-Par	0.0878	BRD-K31514534		ceranib-2	49.7943	0.933508	-21.2457	beta
HCC1806-Par	0.131879	BRD-K31514534		ceranib-2	47.332	3.61228	-18.744	beta
HCC1806-Par	0.198088	BRD-K31514534		ceranib-2	44.9321	4.88815	-17.6826	beta
HCC1806-Par	0.297535	BRD-K31514534		ceranib-2	42.5947	6.88667	-16.0181	beta
HCC1806-Par	0.44691	BRD-K31514534		ceranib-2	40.3197	8.30255	-14.6342	beta
HCC1806-Par	0.671276	BRD-K31514534		ceranib-2	38.1071	9.71545	-13.2136	beta
HCC1806-Par	1.00828	BRD-K31514534		ceranib-2	35.957	10.6967	-12.2384	beta
HCC1806-Par	1.51448	BRD-K31514534		ceranib-2	33.8693	11.2392	-11.518	beta
HCC1806-Par	2.27481	BRD-K31514534		ceranib-2	31.8441	11.9624	-10.6351	beta
HCC1806-Par	3.41686	BRD-K31514534		ceranib-2	29.8812	12.5408	-9.94755	beta
HCC1806-Par	5.13225	BRD-K31514534		ceranib-2	27.9808	13.1386	-9.05794	beta
HCC1806-Par	7.70884	BRD-K31514534		ceranib-2	26.1429	13.8334	-8.46684	beta
HCC1806-Par	11.579	BRD-K31514534		ceranib-2	24.3673	14.3726	-7.77748	beta
HCC1806-Par	17.3921	BRD-K31514534		ceranib-2	22.6542	14.5302	-7.05608	beta
HCC1806-Par	26.1236	BRD-K31514534		ceranib-2	21.0036	15.2983	-6.53151	beta
HCC1806-Par	39.2387	BRD-K31514534		ceranib-2	19.4154	15.866	-5.73379	beta
HCC1806-Par	58.9381	BRD-K31514534		ceranib-2	17.8896	16.174	-4.76594	beta
HCC1806-Par	88.5273	BRD-K31514534		ceranib-2	16.4262	17.1334	-3.63903	beta
HCC1806-Par	132.972	BRD-K31514534		ceranib-2	15.0252	18.6159	-1.61238	beta
HCC1806-Par	199.728	BRD-K31514534		ceranib-2	13.6867	18.769	-1.49062	beta
HCC1806-Par	300	BRD-K31514534		ceranib-2	12.4107	17.0305	-4.45857	beta
HCC1806-Par	0.001	BRD-K86525559		AZD7762	81	3.70067	-19.1574	beta
HCC1806-Par	0.00150204	BRD-K86525559		AZD7762	77.851	3.8564	-19.2012	beta
HCC1806-Par	0.00225612	BRD-K86525559		AZD7762	74.7643	3.67381	-18.6449	beta
HCC1806-Par	0.00338878	BRD-K86525559		AZD7762	71.7402	4.32084	-19.0479	beta
HCC1806-Par	0.00509009	BRD-K86525559		AZD7762	68.7784	4.10236	-18.324	beta
HCC1806-Par	0.00764551	BRD-K86525559		AZD7762	65.8791	4.4761	-18.0693	beta
HCC1806-Par	0.0114839	BRD-K86525559		AZD7762	63.0422	5.14099	-17.5584	beta
HCC1806-Par	0.0172492	BRD-K86525559		AZD7762	60.2678	6.31628	-16.8428	beta
HCC1806-Par	0.025909	BRD-K86525559		AZD7762	57.5557	7.04173	-16.2158	beta
HCC1806-Par	0.0389163	BRD-K86525559		AZD7762	54.9061	7.60184	-15.4025	beta
HCC1806-Par	0.0584539	BRD-K86525559		AZD7762	52.319	8.25158	-14.8589	beta
HCC1806-Par	0.0878	BRD-K86525559		AZD7762	49.7943	8.73989	-14.1683	beta
HCC1806-Par	0.131879	BRD-K86525559		AZD7762	47.332	9.58579	-13.3514	beta
HCC1806-Par	0.198088	BRD-K86525559		AZD7762	44.9321	10.6621	-12.1797	beta
HCC1806-Par	0.297535	BRD-K86525559		AZD7762	42.5947	11.6407	-11.132	beta
HCC1806-Par	0.44691	BRD-K86525559		AZD7762	40.3197	12.7593	-9.60142	beta
HCC1806-Par	0.671276	BRD-K86525559		AZD7762	38.1071	14.0723	-8.31148	beta
HCC1806-Par	1.00828	BRD-K86525559		AZD7762	35.957	14.9249	-7.06755	beta
HCC1806-Par	1.51448	BRD-K86525559		AZD7762	33.8693	15.8016	-6.01543	beta
HCC1806-Par	2.27481	BRD-K86525559		AZD7762	31.8441	16.1296	-4.71728	beta
HCC1806-Par	3.41686	BRD-K86525559		AZD7762	29.8812	17.5497	-2.97691	beta
HCC1806-Par	5.13225	BRD-K86525559		AZD7762	27.9808	18.6094	-1.35919	beta
HCC1806-Par	7.70884	BRD-K86525559		AZD7762	26.1429	19.1294	-0.399633	beta
HCC1806-Par	11.579	BRD-K86525559		AZD7762	24.3673	19.3792	0.0970429	beta
HCC1806-Par	17.3921	BRD-K86525559		AZD7762	22.6542	19.5354	0.490292	beta
HCC1806-Par	26.1236	BRD-K86525559		AZD7762	21.0036	19.7035	0.910125	beta
HCC1806-Par	39.2387	BRD-K86525559		AZD7762	19.4154	19.9036	1.4648	beta
HCC1806-Par	58.9381	BRD-K86525559		AZD7762	17.8896	20.3052	2.53703	beta
HCC1806-Par	88.5273	BRD-K86525559		AZD7762	16.4262	20.741	3.70279	beta
HCC1806-Par	132.972	BRD-K86525559		AZD7762	15.0252	21.0209	4.50975	beta
HCC1806-Par	199.728	BRD-K86525559		AZD7762	13.6867	20.9418	4.25671	beta
HCC1806-Par	300	BRD-K86525559		AZD7762	12.4107	19.5913	0.490757	beta

## Sheet: Supp Data 3 - Sup-Fig1a
stripped_cell_line_name	cpd_conc_umol	broad_cpd_id	cpd_pred_pv	compound	$\log_{10}$M$^2$	gamma_0	gamma_1	gamma_2	gamma_3	gamma_4	gamma_5	gamma_6	gamma_7	gamma_8	gamma_9	gamma_10	gamma_11	gamma_12	gamma_13	gamma_14	gamma_15	gamma_16	gamma_17	gamma_18	gamma_19	gamma_20	gamma_21	gamma_22	gamma_23	gamma_24	gamma_25	gamma_26	gamma_27	gamma_28	gamma_29
HCC1806-Par	0.001	BRD-A36275421		ML162	81	2.57585e-14	0.0966067	1.48757e-07	1.95838e-13	-1.5197e-09	-2.05405e-05	-1.47073e-17	-7.07066e-14	-0.182478	0.323647	5.50454e-16	0.0374713	9.69019e-18	4.3229e-16	2.15702e-11	-9.95607e-13	2.46858e-12	2.80923e-08	-1.95871e-09	6.34221e-07	3.22894e-07	-1.44469e-15	-1.69507e-11	-7.45591e-13	0.033167	1.23242e-10	-0.207445	-1.35415e-19	0.0713642	6.46832e-15
HCC1806-Par	0.00150204	BRD-A36275421		ML162	77.851	2.58077e-14	0.0961101	1.46739e-07	1.95878e-13	-1.51743e-09	-2.05344e-05	-1.47056e-17	-7.02966e-14	-0.181969	0.323426	5.51834e-16	0.0367039	9.69575e-18	4.32842e-16	2.15016e-11	-9.95923e-13	2.45858e-12	2.80151e-08	-1.9644e-09	6.34221e-07	3.22894e-07	-1.44482e-15	-1.69164e-11	-7.34617e-13	0.0334277	1.22695e-10	-0.208203	-1.38534e-19	0.0708655	6.48454e-15
HCC1806-Par	0.00225612	BRD-A36275421		ML162	74.7643	2.58815e-14	0.0953641	1.43708e-07	1.95937e-13	-1.51401e-09	-2.05252e-05	-1.4703e-17	-6.96808e-14	-0.181204	0.323093	5.53909e-16	0.0355513	9.70409e-18	4.3367e-16	2.13984e-11	-9.96399e-13	2.44356e-12	2.78992e-08	-1.97294e-09	6.34221e-07	3.22894e-07	-1.44502e-15	-1.6865e-11	-7.18133e-13	0.0338192	1.21874e-10	-0.209341	-1.43218e-19	0.0701165	6.50891e-15
HCC1806-Par	0.00338878	BRD-A36275421		ML162	71.7402	2.59924e-14	0.0942436	1.39154e-07	1.96026e-13	-1.50888e-09	-2.05114e-05	-1.46991e-17	-6.87558e-14	-0.180056	0.322594	5.57024e-16	0.0338202	9.71662e-18	4.34915e-16	2.12435e-11	-9.97113e-13	2.42099e-12	2.7725e-08	-1.98578e-09	6.34221e-07	3.22894e-07	-1.44532e-15	-1.67877e-11	-6.93375e-13	0.0344072	1.20641e-10	-0.21105	-1.50254e-19	0.0689915	6.54551e-15
HCC1806-Par	0.00509009	BRD-A36275421		ML162	68.7784	2.61589e-14	0.0925605	1.32315e-07	1.9616e-13	-1.50117e-09	-2.04906e-05	-1.46933e-17	-6.73664e-14	-0.17833	0.321845	5.61704e-16	0.0312198	9.73545e-18	4.36784e-16	2.10109e-11	-9.98186e-13	2.3871e-12	2.74634e-08	-2.00505e-09	6.34221e-07	3.22893e-07	-1.44577e-15	-1.66716e-11	-6.56185e-13	0.0352904	1.18788e-10	-0.213618	-1.60821e-19	0.0673016	6.60048e-15
HCC1806-Par	0.00764551	BRD-A36275421		ML162	65.8791	2.64185e-14	0.0903419	1.23346e-07	1.96317e-13	-1.48869e-09	-2.04616e-05	-1.46941e-17	-6.54705e-14	-0.175979	0.321064	5.69117e-16	0.027678	9.78292e-18	4.3944e-16	2.07029e-11	-1.00098e-12	2.34732e-12	2.70892e-08	-2.03075e-09	6.34221e-07	3.22893e-07	-1.44452e-15	-1.65308e-11	-6.08314e-13	0.0364767	1.16514e-10	-0.217449	-1.7489e-19	0.065009	6.71249e-15
HCC1806-Par	0.0114839	BRD-A36275421		ML162	63.0422	2.67959e-14	0.0878696	1.13329e-07	1.96437e-13	-1.46516e-09	-2.04233e-05	-1.47063e-17	-6.3278e-14	-0.173399	0.32093	5.80914e-16	0.0232715	9.88306e-18	4.43362e-16	2.0372e-11	-1.00831e-12	2.30968e-12	2.66324e-08	-2.06459e-09	6.34219e-07	3.22893e-07	-1.44047e-15	-1.64179e-11	-5.56336e-13	0.0381452	1.14112e-10	-0.222846	-1.90875e-19	0.0620692	6.9216e-15
HCC1806-Par	0.0172492	BRD-A36275421		ML162	60.2678	2.72191e-14	0.0854956	1.00577e-07	1.96489e-13	-1.41878e-09	-2.0372e-05	-1.46968e-17	-6.07479e-14	-0.171344	0.323564	6.03662e-16	0.0168777	9.92134e-18	4.56249e-16	2.02587e-11	-1.028e-12	2.21004e-12	2.58254e-08	-2.13442e-09	6.34216e-07	3.22892e-07	-1.45084e-15	-1.64386e-11	-4.98926e-13	0.0430449	1.0982e-10	-0.230492	-2.1125e-19	0.0564674	7.07224e-15
HCC1806-Par	0.025909	BRD-A36275421		ML162	57.5557	2.76509e-14	0.0827002	8.59112e-08	1.96568e-13	-1.36279e-09	-2.03111e-05	-1.4728e-17	-5.73739e-14	-0.168361	0.326726	6.28925e-16	0.00969291	9.91409e-18	4.7266e-16	2.01371e-11	-1.05001e-12	2.08094e-12	2.50818e-08	-2.21422e-09	6.34212e-07	3.22892e-07	-1.46958e-15	-1.64448e-11	-4.3646e-13	0.0486973	1.0742e-10	-0.238171	-2.35557e-19	0.050162	7.18082e-15
HCC1806-Par	0.0389163	BRD-A36275421		ML162	54.9061	2.80772e-14	0.0801484	7.15357e-08	1.96625e-13	-1.30725e-09	-2.0248e-05	-1.47839e-17	-5.32338e-14	-0.16437	0.330022	6.56442e-16	0.00228032	9.90163e-18	4.91583e-16	2.00164e-11	-1.07315e-12	1.93503e-12	2.43695e-08	-2.29639e-09	6.34209e-07	3.22891e-07	-1.48922e-15	-1.64567e-11	-3.80776e-13	0.0545285	1.07083e-10	-0.245831	-2.61737e-19	0.0438337	7.31403e-15
HCC1806-Par	0.0584539	BRD-A36275421		ML162	52.319	2.86957e-14	0.0792608	5.59649e-08	1.96774e-13	-1.23835e-09	-2.01748e-05	-1.48341e-17	-4.71402e-14	-0.158513	0.334757	7.01434e-16	-0.00771907	9.96353e-18	5.29272e-16	1.99929e-11	-1.1089e-12	1.70233e-12	2.22341e-08	-2.42865e-09	6.34203e-07	3.22891e-07	-1.51344e-15	-1.6628e-11	-2.8083e-13	0.0648955	1.00138e-10	-0.257872	-2.98312e-19	0.0338959	7.26994e-15
HCC1806-Par	0.0878	BRD-A36275421		ML162	49.7943	2.92626e-14	0.0777613	1.5631e-08	1.97647e-13	-1.13836e-09	-2.00666e-05	-1.45071e-17	-4.12842e-14	-0.155131	0.341678	7.75488e-16	-0.0297419	9.92515e-18	6.00453e-16	1.97942e-11	-1.17208e-12	1.27885e-12	9.18668e-09	-2.65737e-09	6.34188e-07	3.22891e-07	-1.56288e-15	-1.67407e-11	7.34957e-15	0.0887152	6.2586e-11	-0.278534	-3.44445e-19	0.0125101	7.27015e-15
HCC1806-Par	0.131879	BRD-A36275421		ML162	47.332	2.92283e-14	0.0778117	-8.12325e-09	1.98336e-13	-1.10503e-09	-2.00182e-05	-1.40069e-17	-4.04593e-14	-0.156259	0.34341	8.10437e-16	-0.0440453	9.80798e-18	6.42862e-16	1.93646e-11	-1.20391e-12	1.04478e-12	-1.21477e-09	-2.91168e-09	6.34179e-07	3.2289e-07	-1.58622e-15	-1.67886e-11	2.07569e-13	0.104234	3.9087e-11	-0.289694	-3.59903e-19	-0.00102952	7.09737e-15
HCC1806-Par	0.198088	BRD-A36275421		ML162	44.9321	2.93574e-14	0.0816119	-1.17398e-08	1.9839e-13	-1.07741e-09	-2.00084e-05	-1.42033e-17	-4.0798e-14	-0.158425	0.346652	8.36654e-16	-0.0492651	9.87582e-18	6.70909e-16	1.91667e-11	-1.22988e-12	9.5273e-13	-5.9352e-09	-3.10169e-09	6.34176e-07	3.2289e-07	-1.59627e-15	-1.71054e-11	2.72274e-13	0.113454	2.27686e-11	-0.296191	-3.58651e-19	-0.00779149	6.69261e-15
HCC1806-Par	0.297535	BRD-A36275421		ML162	42.5947	2.9269e-14	0.0827916	-1.74551e-08	1.98525e-13	-1.0676e-09	-2.00051e-05	-1.42841e-17	-4.16818e-14	-0.160659	0.347453	8.40548e-16	-0.0525822	9.87579e-18	6.83631e-16	1.89576e-11	-1.23453e-12	9.10647e-13	-8.6869e-09	-3.20072e-09	6.34175e-07	3.2289e-07	-1.59118e-15	-1.71951e-11	3.27951e-13	0.118466	8.76378e-12	-0.299636	-3.57114e-19	-0.0117853	6.39755e-15
HCC1806-Par	0.44691	BRD-A36275421		ML162	40.3197	2.90986e-14	0.083218	-2.88514e-08	1.98813e-13	-1.06027e-09	-1.99977e-05	-1.43075e-17	-4.29288e-14	-0.164013	0.34746	8.37419e-16	-0.0575212	9.85286e-18	6.98316e-16	1.85907e-11	-1.23198e-12	8.56511e-13	-1.28594e-08	-3.32772e-09	6.34173e-07	3.2289e-07	-1.5921e-15	-1.72146e-11	4.1039e-13	0.125296	-2.18719e-11	-0.304712	-3.11775e-19	-0.0176569	6.0454e-15
HCC1806-Par	0.671276	BRD-A36275421		ML162	38.1071	2.89968e-14	0.083679	-4.70448e-08	1.99188e-13	-1.06523e-09	-1.9993e-05	-1.43091e-17	-4.53429e-14	-0.169217	0.346448	8.31605e-16	-0.0645311	9.87587e-18	7.14688e-16	1.80136e-11	-1.22652e-12	8.20327e-13	-1.87418e-08	-3.48318e-09	6.3417e-07	3.22889e-07	-1.61128e-15	-1.72592e-11	4.99209e-13	0.134426	-8.45912e-11	-0.312249	-1.69702e-19	-0.0255207	5.7898e-15
HCC1806-Par	1.00828	BRD-A36275421		ML162	35.957	2.91857e-14	0.0856182	-8.75937e-08	1.99504e-13	-1.12213e-09	-2.00039e-05	-1.42547e-17	-4.98961e-14	-0.176211	0.34267	8.22759e-16	-0.080436	1.01345e-17	7.32316e-16	1.69311e-11	-1.21289e-12	8.68178e-13	-2.74581e-08	-3.67095e-09	6.34168e-07	3.22889e-07	-1.58513e-15	-1.74323e-11	5.90175e-13	0.14606	-1.78771e-10	-0.327405	1.66955e-20	-0.0355007	6.52848e-15
HCC1806-Par	1.51448	BRD-A36275421		ML162	33.8693	3.00414e-14	0.0912483	-1.4502e-07	1.99683e-13	-1.25982e-09	-2.00631e-05	-1.43071e-17	-5.65155e-14	-0.187351	0.334653	8.17473e-16	-0.104926	1.11379e-17	6.61635e-16	1.49197e-11	-1.19417e-12	1.05928e-12	-2.98812e-08	-3.67036e-09	6.34165e-07	3.22887e-07	-1.49133e-15	-1.77026e-11	5.81619e-13	0.164103	-3.2908e-10	-0.356005	3.82141e-19	-0.0506336	7.64689e-15
HCC1806-Par	2.27481	BRD-A36275421		ML162	31.8441	3.00111e-14	0.090309	-2.42137e-07	2.00845e-13	-1.42563e-09	-2.00612e-05	-1.36509e-17	-6.02599e-14	-0.192876	0.316933	7.8916e-16	-0.143362	1.15092e-17	5.15838e-16	1.20165e-11	-1.13406e-12	9.79788e-13	-3.07125e-08	-3.64797e-09	6.34161e-07	3.22886e-07	-1.35235e-15	-1.74934e-11	5.7178e-13	0.1843	-4.44516e-10	-0.385433	6.80608e-19	-0.070041	9.57618e-15
HCC1806-Par	3.41686	BRD-A36275421		ML162	29.8812	2.95129e-14	0.0860537	-3.1499e-07	2.02036e-13	-1.59869e-09	-2.00713e-05	-1.26116e-17	-6.22198e-14	-0.19355	0.29837	7.57998e-16	-0.169253	1.14299e-17	3.94135e-16	1.00582e-11	-1.07115e-12	8.94995e-13	-3.15907e-08	-3.58388e-09	6.34161e-07	3.22887e-07	-1.22044e-15	-1.69992e-11	6.07588e-13	0.19084	-4.88847e-10	-0.399855	7.73556e-19	-0.0783424	1.11947e-14
HCC1806-Par	5.13225	BRD-A36275421		ML162	27.9808	2.81587e-14	0.0877032	-4.304e-07	2.03389e-13	-1.87003e-09	-2.01538e-05	-1.14051e-17	-6.52251e-14	-0.192851	0.275747	7.3298e-16	-0.213736	1.12804e-17	2.43383e-16	7.28542e-12	-9.76853e-13	5.29265e-13	-2.47398e-08	-3.75403e-09	6.34167e-07	3.22889e-07	-1.08804e-15	-1.70714e-11	6.09899e-13	0.20002	-5.35585e-10	-0.410447	8.69994e-19	-0.0848972	1.37258e-14
HCC1806-Par	7.70884	BRD-A36275421		ML162	26.1429	2.61244e-14	0.0840544	-5.36879e-07	2.04788e-13	-2.07769e-09	-2.0188e-05	-9.86934e-18	-6.83094e-14	-0.192516	0.253299	6.9291e-16	-0.253109	1.02963e-17	1.03115e-16	4.81284e-12	-8.81694e-13	8.74526e-14	-1.75549e-08	-3.91504e-09	6.34173e-07	3.22891e-07	-1.00347e-15	-1.67752e-11	6.36856e-13	0.204636	-5.56841e-10	-0.410656	8.87299e-19	-0.0886893	1.59025e-14
HCC1806-Par	11.579	BRD-A36275421		ML162	24.3673	2.33729e-14	0.0683551	-7.00874e-07	2.07169e-13	-2.33067e-09	-2.01946e-05	-7.64667e-18	-7.43038e-14	-0.193498	0.221076	6.28268e-16	-0.308762	8.47519e-18	-9.21343e-17	1.02568e-12	-7.47765e-13	-4.53633e-13	-7.33776e-09	-4.0643e-09	6.34181e-07	3.22893e-07	-9.13829e-16	-1.53431e-11	7.80258e-13	0.204568	-5.49907e-10	-0.407828	8.33309e-19	-0.0924987	1.93464e-14
HCC1806-Par	17.3921	BRD-A36275421		ML162	22.6542	1.94298e-14	0.0349746	-9.43909e-07	1.95787e-13	-2.43173e-09	-2.01558e-05	-3.91078e-18	-8.75549e-14	-0.201959	0.169062	5.18386e-16	-0.38913	5.41433e-18	-4.17324e-16	-6.33306e-12	-5.41822e-13	-1.06767e-12	8.08726e-09	-4.42135e-09	6.34191e-07	3.22895e-07	-8.20764e-16	-1.25474e-11	9.44077e-13	0.197224	-5.58312e-10	-0.403014	8.16508e-19	-0.0963335	2.45306e-14
HCC1806-Par	26.1236	BRD-A36275421		ML162	21.0036	1.73325e-14	0.00104669	-1.08225e-06	1.62703e-13	-2.01715e-09	-1.99808e-05	-1.36636e-18	-1.03462e-13	-0.213548	0.12448	4.25275e-16	-0.438981	3.41608e-18	-7.26904e-16	-1.17309e-11	-3.80388e-13	-1.053e-12	2.87002e-08	-4.20107e-09	6.34207e-07	3.22895e-07	-6.89842e-16	-9.5136e-12	7.45201e-13	0.177603	-5.70748e-10	-0.40138	8.0521e-19	-0.0929703	2.86722e-14
HCC1806-Par	39.2387	BRD-A36275421		ML162	19.4154	1.49085e-14	-0.0208774	-1.16815e-06	1.32562e-13	-1.63171e-09	-1.98353e-05	3.82604e-19	-1.07077e-13	-0.210579	0.085472	3.39552e-16	-0.470255	1.74934e-18	-9.59248e-16	-1.55166e-11	-2.25492e-13	-1.27526e-12	4.64467e-08	-3.91612e-09	6.34226e-07	3.22896e-07	-5.31152e-16	-7.21819e-12	5.74422e-13	0.159495	-5.54766e-10	-0.396763	7.38569e-19	-0.0876787	3.10002e-14
HCC1806-Par	58.9381	BRD-A36275421		ML162	17.8896	1.30735e-14	-0.0325421	-1.24907e-06	1.2149e-13	-1.47482e-09	-1.97534e-05	8.84838e-19	-1.08945e-13	-0.207436	0.072777	2.98925e-16	-0.496524	2.65708e-19	-1.06641e-15	-1.7325e-11	-1.50563e-13	-1.69022e-12	6.16994e-08	-3.83193e-09	6.34237e-07	3.22897e-07	-5.32355e-16	-6.53704e-12	4.95165e-13	0.152997	-5.29434e-10	-0.38809	6.46044e-19	-0.0850191	3.29002e-14
HCC1806-Par	88.5273	BRD-A36275421		ML162	16.4262	1.09225e-14	-0.0571244	-1.38117e-06	1.01241e-13	-1.16349e-09	-1.96041e-05	1.18565e-18	-1.11191e-13	-0.200119	0.0568383	2.44631e-16	-0.535354	-1.87934e-18	-1.22043e-15	-2.00243e-11	-4.83202e-14	-2.20866e-12	8.58653e-08	-3.6786e-09	6.34254e-07	3.22898e-07	-5.25372e-16	-5.26732e-12	4.15267e-13	0.13622	-4.56026e-10	-0.375748	3.63653e-19	-0.0782173	3.63497e-14
HCC1806-Par	132.972	BRD-A36275421		ML162	15.0252	1.04033e-14	-0.119762	-1.5635e-06	6.59882e-14	-5.43009e-10	-1.92943e-05	1.50166e-18	-1.21965e-13	-0.212018	0.0440954	1.55606e-16	-0.5701	-4.66228e-18	-1.50858e-15	-2.33557e-11	6.65156e-14	-1.91719e-12	1.20139e-07	-3.08924e-09	6.34272e-07	3.22893e-07	-5.49982e-16	-2.43994e-12	2.49272e-13	0.0887476	-3.57301e-10	-0.372619	-3.7471e-20	-0.0634594	4.30112e-14
HCC1806-Par	199.728	BRD-A36275421		ML162	13.6867	1.01261e-14	-0.193051	-1.75622e-06	1.94928e-14	2.79337e-10	-1.88559e-05	1.65201e-18	-1.28443e-13	-0.222235	0.0311017	2.04612e-17	-0.587383	-8.09466e-18	-1.797e-15	-2.73967e-11	2.03326e-13	-1.39505e-12	1.53091e-07	-1.92981e-09	6.34297e-07	3.22886e-07	-6.39126e-16	5.33038e-13	8.46422e-14	0.0256104	-2.50343e-10	-0.370988	-4.06352e-19	-0.0420544	5.08316e-14
HCC1806-Par	300	BRD-A36275421		ML162	12.4107	6.97843e-15	-0.222355	-1.66483e-06	-1.87259e-14	8.60323e-10	-1.86469e-05	2.31858e-18	-1.08255e-13	-0.195557	0.00176409	-1.41784e-16	-0.5267	-1.14189e-17	-1.64566e-15	-2.63861e-11	3.10967e-13	-1.66233e-12	1.27165e-07	-1.04623e-09	6.34322e-07	3.22889e-07	-5.98271e-16	4.60279e-12	-4.91129e-14	-0.0142807	-2.16815e-10	-0.334988	-3.96905e-19	-0.022235	4.84787e-14
HCC1806-Par	0.001	BRD-K85606544		neratinib	81	-6.38419e-15	0.165911	6.38005e-07	-6.45225e-14	-1.64564e-10	-2.16667e-05	1.316e-18	-7.7095e-16	-0.0549263	-0.0625349	-2.78054e-16	0.168412	2.85513e-18	-6.73787e-17	5.36172e-12	3.13611e-13	2.4424e-12	1.89888e-08	2.36574e-09	6.34442e-07	3.2296e-07	1.00208e-15	-3.03659e-12	-2.028e-12	-0.155785	2.00402e-10	0.00300165	3.85337e-19	0.248896	3.08992e-15
HCC1806-Par	0.00150204	BRD-K85606544		neratinib	77.851	-6.32469e-15	0.166037	6.39169e-07	-6.49896e-14	-1.57921e-10	-2.16661e-05	1.29896e-18	-7.34229e-16	-0.0546969	-0.0624925	-2.76459e-16	0.16864	2.91279e-18	-6.86455e-17	5.37156e-12	3.12499e-13	2.46069e-12	1.90456e-08	2.37282e-09	6.34442e-07	3.2296e-07	1.00969e-15	-3.04672e-12	-2.03453e-12	-0.156225	2.00498e-10	0.00243585	3.8634e-19	0.249207	3.18174e-15
HCC1806-Par	0.00225612	BRD-K85606544		neratinib	74.7643	-6.23532e-15	0.166225	6.40918e-07	-6.56912e-14	-1.47942e-10	-2.16652e-05	1.27336e-18	-6.79108e-16	-0.0543524	-0.0624289	-2.74064e-16	0.168982	2.9994e-18	-7.05488e-17	5.38633e-12	3.10829e-13	2.48814e-12	1.91309e-08	2.38345e-09	6.34441e-07	3.2296e-07	1.02112e-15	-3.06195e-12	-2.04433e-12	-0.156886	2.00641e-10	0.00158596	3.87848e-19	0.249674	3.31966e-15
HCC1806-Par	0.00338878	BRD-K85606544		neratinib	71.7402	-6.10109e-15	0.166509	6.43545e-07	-6.67451e-14	-1.32952e-10	-2.16639e-05	1.23492e-18	-5.96318e-16	-0.0538349	-0.0623332	-2.70466e-16	0.169495	3.1295e-18	-7.34071e-17	5.40852e-12	3.0832e-13	2.52939e-12	1.9259e-08	2.39943e-09	6.34441e-07	3.2296e-07	1.03828e-15	-3.08482e-12	-2.05905e-12	-0.157879	2.00856e-10	0.000309445	3.90112e-19	0.250375	3.52682e-15
HCC1806-Par	0.00509009	BRD-K85606544		neratinib	68.7784	-5.89946e-15	0.166934	6.47491e-07	-6.8328e-14	-1.10439e-10	-2.16619e-05	1.17717e-18	-4.71946e-16	-0.0530576	-0.0621896	-2.65062e-16	0.170267	3.3249e-18	-7.77008e-17	5.44185e-12	3.04552e-13	2.59134e-12	1.94514e-08	2.42342e-09	6.34441e-07	3.2296e-07	1.06406e-15	-3.11918e-12	-2.08117e-12	-0.15937	2.01179e-10	-0.00160791	3.93514e-19	0.251429	3.83798e-15
HCC1806-Par	0.00764551	BRD-K85606544		neratinib	65.8791	-5.63496e-15	0.167384	6.55327e-07	-7.16247e-14	-6.21005e-11	-2.16604e-05	1.0658e-18	-5.05227e-16	-0.0522718	-0.0621479	-2.59458e-16	0.172148	3.57819e-18	-8.89387e-17	5.46296e-12	2.99763e-13	2.7171e-12	2.08278e-08	2.48783e-09	6.34441e-07	3.2296e-07	1.09362e-15	-3.16052e-12	-2.14812e-12	-0.162625	2.01925e-10	-0.00338714	3.99231e-19	0.253909	4.3466e-15
HCC1806-Par	0.0114839	BRD-K85606544		neratinib	63.0422	-5.30792e-15	0.167809	6.68018e-07	-7.71068e-14	1.93794e-11	-2.16575e-05	8.94202e-19	-6.72784e-16	-0.0513097	-0.0620825	-2.52811e-16	0.175399	3.92124e-18	-1.08539e-16	5.47431e-12	2.92774e-13	2.91948e-12	2.34208e-08	2.60028e-09	6.34441e-07	3.2296e-07	1.09253e-15	-3.20934e-12	-2.24197e-12	-0.167706	2.04673e-10	-0.00477623	4.0427e-19	0.257801	5.11502e-15
HCC1806-Par	0.0172492	BRD-K85606544		neratinib	60.2678	-4.81543e-15	0.169081	6.90194e-07	-8.39442e-14	1.18201e-10	-2.16627e-05	6.28415e-19	-2.01006e-15	-0.051525	-0.0616169	-2.4475e-16	0.181666	4.46907e-18	-1.39432e-16	5.55583e-12	2.80658e-13	3.244e-12	2.85256e-08	2.76735e-09	6.34442e-07	3.2296e-07	1.07825e-15	-3.45062e-12	-2.37848e-12	-0.175365	2.10475e-10	-0.00609584	4.12098e-19	0.263886	6.41792e-15
HCC1806-Par	0.025909	BRD-K85606544		neratinib	57.5557	-4.33359e-15	0.171495	7.11271e-07	-8.66027e-14	1.47118e-10	-2.16804e-05	4.13932e-19	-4.35615e-15	-0.0531433	-0.0595409	-2.3716e-16	0.18786	5.03318e-18	-1.59982e-16	5.91115e-12	2.67706e-13	3.51789e-12	3.15063e-08	2.8725e-09	6.34441e-07	3.22959e-07	1.07023e-15	-3.77485e-12	-2.45049e-12	-0.180786	2.15593e-10	-0.00792938	4.19867e-19	0.268674	7.35186e-15
HCC1806-Par	0.0389163	BRD-K85606544		neratinib	54.9061	-4.2284e-15	0.171985	7.14928e-07	-8.73887e-14	1.57778e-10	-2.16828e-05	3.20756e-19	-4.10437e-15	-0.0524406	-0.0591578	-2.33132e-16	0.188765	5.0891e-18	-1.6118e-16	5.96023e-12	2.63649e-13	3.54894e-12	3.21254e-08	2.88503e-09	6.34441e-07	3.22959e-07	1.072e-15	-3.82529e-12	-2.46873e-12	-0.181533	2.17275e-10	-0.0083456	4.22071e-19	0.269345	7.51571e-15
HCC1806-Par	0.0584539	BRD-K85606544		neratinib	52.319	-4.08822e-15	0.172723	7.20243e-07	-8.85379e-14	1.7333e-10	-2.16863e-05	1.9193e-19	-3.70668e-15	-0.0513709	-0.0587243	-2.27375e-16	0.190026	5.15727e-18	-1.62652e-16	6.02882e-12	2.58049e-13	3.58812e-12	3.30313e-08	2.90153e-09	6.34441e-07	3.22959e-07	1.07466e-15	-3.89678e-12	-2.49538e-12	-0.18254	2.19659e-10	-0.0088601	4.25201e-19	0.270264	7.74534e-15
HCC1806-Par	0.0878	BRD-K85606544		neratinib	49.7943	-3.88605e-15	0.173592	7.2576e-07	-8.96879e-14	1.90696e-10	-2.16889e-05	1.08441e-20	-3.13528e-15	-0.0499365	-0.0578329	-2.18319e-16	0.19126	5.24468e-18	-1.62986e-16	6.13245e-12	2.49278e-13	3.63148e-12	3.39686e-08	2.91283e-09	6.34441e-07	3.22959e-07	1.07868e-15	-3.99176e-12	-2.52301e-12	-0.183424	2.21943e-10	-0.00998128	4.29212e-19	0.271058	8.03442e-15
HCC1806-Par	0.131879	BRD-K85606544		neratinib	47.332	-3.62047e-15	0.173942	7.25385e-07	-8.96175e-14	1.98823e-10	-2.16837e-05	-2.26593e-19	-2.3196e-15	-0.0482621	-0.0557429	-2.03869e-16	0.190886	5.31179e-18	-1.5763e-16	6.26959e-12	2.35421e-13	3.64362e-12	3.39701e-08	2.88961e-09	6.3444e-07	3.2296e-07	1.0847e-15	-4.0784e-12	-2.52256e-12	-0.182745	2.21243e-10	-0.0127067	4.3284e-19	0.270342	8.27551e-15
HCC1806-Par	0.198088	BRD-K85606544		neratinib	44.9321	-3.22215e-15	0.173651	7.17625e-07	-8.78836e-14	1.93201e-10	-2.16648e-05	-4.90871e-19	-1.6465e-15	-0.0463375	-0.0526452	-1.80255e-16	0.1882	5.43285e-18	-1.45322e-16	6.48381e-12	2.1447e-13	3.6252e-12	3.21631e-08	2.81388e-09	6.34437e-07	3.2296e-07	1.09972e-15	-4.15951e-12	-2.46203e-12	-0.17971	2.15131e-10	-0.0189905	4.35332e-19	0.267066	8.54263e-15
HCC1806-Par	0.297535	BRD-K85606544		neratinib	42.5947	-2.45384e-15	0.171586	6.91484e-07	-8.20807e-14	1.48958e-10	-2.16147e-05	-7.00936e-19	-1.05845e-15	-0.0435138	-0.0480197	-1.4107e-16	0.179668	5.77765e-18	-1.15902e-16	6.80519e-12	1.83246e-13	3.50917e-12	2.54485e-08	2.61529e-09	6.34428e-07	3.2296e-07	1.08189e-15	-4.15811e-12	-2.25473e-12	-0.170911	1.99293e-10	-0.0332017	4.2038e-19	0.257561	8.69496e-15
HCC1806-Par	0.44691	BRD-K85606544		neratinib	40.3197	-4.56067e-16	0.168992	6.48762e-07	-7.15226e-14	6.05926e-11	-2.15343e-05	-9.26857e-19	-3.85986e-16	-0.0386867	-0.0404418	-7.86739e-17	0.165417	6.96208e-18	-6.39646e-17	7.40754e-12	1.31044e-13	3.28769e-12	1.38204e-08	2.27841e-09	6.34414e-07	3.2296e-07	1.04821e-15	-4.1543e-12	-1.94791e-12	-0.155091	1.86271e-10	-0.0579632	3.38198e-19	0.240811	8.79155e-15
HCC1806-Par	0.671276	BRD-K85606544		neratinib	38.1071	1.91897e-15	0.163554	5.81575e-07	-5.68084e-14	-6.70108e-11	-2.14175e-05	-1.18242e-18	6.52378e-16	-0.0336108	-0.0318105	-1.34949e-18	0.144584	8.1751e-18	6.72003e-18	7.70014e-12	6.29607e-14	2.9316e-12	-1.52982e-09	1.85094e-09	6.34395e-07	3.22958e-07	1.00582e-15	-4.17637e-12	-1.50207e-12	-0.132277	1.678e-10	-0.0912682	2.27922e-19	0.216154	8.75437e-15
HCC1806-Par	1.00828	BRD-K85606544		neratinib	35.957	3.54426e-15	0.150536	4.99248e-07	-4.74489e-14	-9.75302e-11	-2.12727e-05	-1.40894e-18	6.90002e-16	-0.0314012	-0.0266624	4.67377e-17	0.121563	8.70069e-18	4.34898e-17	7.0509e-12	1.7738e-14	2.68227e-12	-1.30327e-08	1.5652e-09	6.34381e-07	3.22954e-07	9.41883e-16	-3.73647e-12	-1.11569e-12	-0.113381	1.41252e-10	-0.121109	1.25658e-19	0.192567	8.70156e-15
HCC1806-Par	1.51448	BRD-K85606544		neratinib	33.8693	5.3102e-15	0.137138	4.05392e-07	-3.41616e-14	-1.77849e-10	-2.11148e-05	-1.58266e-18	7.77216e-16	-0.0281426	-0.020429	1.05884e-16	0.0900591	9.2349e-18	1.92328e-17	6.07016e-12	-3.64307e-14	2.32494e-12	-1.71154e-08	1.17028e-09	6.34364e-07	3.22948e-07	8.79796e-16	-3.37995e-12	-6.86432e-13	-0.0885426	1.23186e-10	-0.157186	1.48655e-20	0.163297	8.09515e-15
HCC1806-Par	2.27481	BRD-K85606544		neratinib	31.8441	6.64921e-15	0.12211	3.23743e-07	-2.67756e-14	-1.83264e-10	-2.09819e-05	-1.66516e-18	4.56667e-16	-0.0278048	-0.0173664	1.3825e-16	0.0632061	9.19147e-18	-1.20183e-17	4.94889e-12	-6.74359e-14	2.07067e-12	-1.76902e-08	9.04394e-10	6.34352e-07	3.22944e-07	8.22379e-16	-2.8037e-12	-4.11036e-13	-0.0713136	1.01834e-10	-0.182153	-6.60947e-20	0.141049	7.65589e-15
HCC1806-Par	3.41686	BRD-K85606544		neratinib	29.8812	8.2281e-15	0.107182	2.50218e-07	-2.61393e-14	-1.06575e-10	-2.08446e-05	-1.90319e-18	3.41694e-15	-0.0203146	-0.0175666	1.7159e-16	0.0379039	9.24158e-18	-3.95302e-17	3.69213e-12	-9.13503e-14	1.85335e-12	-1.84805e-08	6.44148e-10	6.34346e-07	3.2294e-07	7.86377e-16	-1.96612e-12	-2.09203e-13	-0.058964	9.03343e-11	-0.206876	-1.53905e-19	0.1224	7.83046e-15
HCC1806-Par	5.13225	BRD-K85606544		neratinib	27.9808	9.38652e-15	0.0964201	1.92678e-07	-2.46506e-14	-6.5426e-11	-2.07417e-05	-1.93184e-18	4.22415e-15	-0.0169152	-0.0187616	1.95501e-16	0.0179122	9.33488e-18	-7.10167e-17	2.65111e-12	-1.06952e-13	1.68915e-12	-2.02943e-08	4.23925e-10	6.3434e-07	3.22937e-07	7.66198e-16	-1.36246e-12	-1.18793e-14	-0.0484941	7.60389e-11	-0.227034	-2.18434e-19	0.107314	8.03704e-15
HCC1806-Par	7.70884	BRD-K85606544		neratinib	26.1429	1.01118e-14	0.086026	1.34324e-07	-2.07256e-14	-5.20505e-11	-2.06489e-05	-1.89285e-18	4.11282e-15	-0.017589	-0.0180784	2.12573e-16	-0.00221889	9.11154e-18	-9.61136e-17	1.52822e-12	-1.20401e-13	1.45094e-12	-2.2116e-08	2.04144e-10	6.34333e-07	3.22934e-07	7.36648e-16	-8.68798e-13	1.54542e-13	-0.0366537	5.33809e-11	-0.242404	-2.70498e-19	0.0924455	7.99424e-15
HCC1806-Par	11.579	BRD-K85606544		neratinib	24.3673	1.00178e-14	0.0818775	1.04327e-07	-1.73911e-14	-7.75253e-11	-2.06179e-05	-1.68127e-18	2.29906e-15	-0.0215485	-0.0188433	2.11282e-16	-0.0125326	8.75145e-18	-1.12857e-16	9.137e-13	-1.19834e-13	1.31797e-12	-2.29209e-08	1.39837e-10	6.34331e-07	3.22933e-07	7.27853e-16	-7.27512e-13	2.25749e-13	-0.030647	4.07064e-11	-0.246023	-2.80415e-19	0.0860029	7.92384e-15
HCC1806-Par	17.3921	BRD-K85606544		neratinib	22.6542	1.00674e-14	0.0799244	9.25695e-08	-1.62909e-14	-8.84203e-11	-2.06042e-05	-1.60822e-18	1.68603e-15	-0.022183	-0.0196898	2.11589e-16	-0.0161076	8.70561e-18	-1.20326e-16	6.67994e-13	-1.1979e-13	1.26353e-12	-2.42252e-08	1.299e-10	6.34329e-07	3.22933e-07	7.25327e-16	-6.14636e-13	2.85854e-13	-0.0286853	3.89102e-11	-0.248327	-2.87571e-19	0.0834598	7.96347e-15
HCC1806-Par	26.1236	BRD-K85606544		neratinib	21.0036	1.00221e-14	0.0751812	6.7983e-08	-1.44232e-14	-1.03937e-10	-2.05785e-05	-1.4344e-18	-8.63132e-17	-0.0245584	-0.0212064	2.07271e-16	-0.0228434	8.48463e-18	-1.36938e-16	1.85463e-13	-1.17521e-13	1.18641e-12	-2.61581e-08	1.33042e-10	6.34328e-07	3.22932e-07	7.17098e-16	-3.57007e-13	3.89183e-13	-0.0259778	3.50794e-11	-0.250614	-2.948e-19	0.0795108	8.11258e-15
HCC1806-Par	39.2387	BRD-K85606544		neratinib	19.4154	9.78833e-15	0.0656211	1.23027e-08	-1.26742e-14	-1.05431e-10	-2.05336e-05	-1.10854e-18	-4.44335e-15	-0.0300976	-0.0242467	1.965e-16	-0.0385361	7.96172e-18	-1.84648e-16	-1.01373e-12	-1.06506e-13	1.07188e-12	-2.62289e-08	1.37126e-10	6.34326e-07	3.22931e-07	6.8719e-16	5.2262e-14	5.50491e-13	-0.0230728	2.88631e-11	-0.251604	-2.98315e-19	0.0744081	8.81259e-15
HCC1806-Par	58.9381	BRD-K85606544		neratinib	17.8896	9.59509e-15	0.0477951	-1.07612e-07	-1.29065e-14	-5.99217e-11	-2.04382e-05	-7.79617e-19	-1.04043e-14	-0.0339824	-0.0308957	1.93287e-16	-0.0755349	7.25767e-18	-2.83121e-16	-3.70267e-12	-8.28623e-14	8.06181e-13	-2.20445e-08	9.37944e-11	6.34327e-07	3.2293e-07	6.22009e-16	7.74184e-13	8.34531e-13	-0.0182151	2.68858e-11	-0.25614	-3.19448e-19	0.0651463	1.0704e-14
HCC1806-Par	88.5273	BRD-K85606544		neratinib	16.4262	9.44765e-15	0.0253037	-2.54054e-07	-1.41647e-14	1.26991e-11	-2.03146e-05	-5.71237e-19	-1.41036e-14	-0.0343602	-0.0381809	1.97664e-16	-0.120691	6.43157e-18	-3.82502e-16	-6.86379e-12	-5.61514e-14	4.1985e-13	-1.76769e-08	2.63584e-11	6.34328e-07	3.22929e-07	5.47854e-16	1.73885e-12	1.18318e-12	-0.0128054	3.38168e-11	-0.263012	-3.54014e-19	0.0536188	1.30488e-14
HCC1806-Par	132.972	BRD-K85606544		neratinib	15.0252	9.17439e-15	-0.0116008	-4.18481e-07	-2.04803e-14	1.78612e-10	-2.01002e-05	-9.3761e-19	-1.19829e-14	-0.0282954	-0.0426696	1.94284e-16	-0.173244	4.57661e-18	-4.3002e-16	-1.01161e-11	-2.73488e-14	-1.91489e-13	-1.06014e-08	1.97251e-11	6.34333e-07	3.22926e-07	4.33838e-16	3.82938e-12	1.18509e-12	-0.00966041	4.2347e-11	-0.270206	-4.24787e-19	0.039553	1.54541e-14
HCC1806-Par	199.728	BRD-K85606544		neratinib	13.6867	9.90223e-15	-0.0402111	-5.31683e-07	-1.96154e-14	2.69058e-10	-1.99529e-05	-2.18906e-18	-9.21849e-15	-0.0328753	-0.0269823	1.92227e-16	-0.197997	3.01911e-18	-4.01865e-16	-1.09436e-11	-5.52527e-14	-4.6334e-13	-8.05554e-09	3.08429e-14	6.34334e-07	3.22922e-07	2.86101e-16	4.63131e-12	1.05088e-12	-0.0114845	4.07395e-11	-0.271825	-4.68069e-19	0.0334579	1.7384e-14
HCC1806-Par	300	BRD-K85606544		neratinib	12.4107	1.25921e-14	-0.0703309	-4.31634e-07	1.29904e-15	1.1055e-10	-1.99698e-05	-3.51193e-18	-1.44342e-14	-0.0724857	0.0171949	1.14217e-16	-0.130536	2.02265e-18	-1.4121e-16	-5.19291e-12	-1.60217e-13	5.6776e-13	-3.54597e-08	3.20721e-10	6.3431e-07	3.22912e-07	1.72474e-16	5.26454e-12	9.47698e-13	-0.0268738	1.60257e-12	-0.267424	-4.5682e-19	0.0356048	1.35975e-14
HCC1806-Par	0.001	BRD-K23853216		1S,3R-RSL-3	81	2.89381e-14	0.115019	1.29034e-07	1.96321e-13	-1.48584e-09	-2.03771e-05	-1.48692e-17	-3.34373e-14	-0.133521	0.326539	7.75572e-16	0.00110503	1.09486e-17	6.34984e-16	2.08475e-11	-1.12195e-12	1.26068e-12	8.87553e-09	-2.70274e-09	6.34212e-07	3.22898e-07	-1.35717e-15	-1.77942e-11	-4.26777e-13	0.0738099	1.1918e-10	-0.263897	-3.0834e-19	0.037588	6.91741e-15
HCC1806-Par	0.00150204	BRD-K23853216		1S,3R-RSL-3	77.851	2.89544e-14	0.114937	1.28252e-07	1.96335e-13	-1.48276e-09	-2.03741e-05	-1.48649e-17	-3.32359e-14	-0.13343	0.326729	7.7719e-16	0.000665475	1.09455e-17	6.36496e-16	2.08345e-11	-1.12322e-12	1.25146e-12	8.66214e-09	-2.70755e-09	6.34211e-07	3.22898e-07	-1.35846e-15	-1.77946e-11	-4.20926e-13	0.0743176	1.18151e-10	-0.264405	-3.09626e-19	0.0371015	6.90858e-15
HCC1806-Par	0.00225612	BRD-K23853216		1S,3R-RSL-3	74.7643	2.89789e-14	0.114813	1.27078e-07	1.96356e-13	-1.47815e-09	-2.03695e-05	-1.48585e-17	-3.29336e-14	-0.133295	0.327014	7.7962e-16	5.21769e-06	1.0941e-17	6.38767e-16	2.0815e-11	-1.12512e-12	1.23761e-12	8.34165e-09	-2.71477e-09	6.34211e-07	3.22898e-07	-1.36039e-15	-1.77951e-11	-4.12137e-13	0.0750803	1.16605e-10	-0.265168	-3.11557e-19	0.0363708	6.89532e-15
HCC1806-Par	0.00338878	BRD-K23853216		1S,3R-RSL-3	71.7402	2.9029e-14	0.114572	1.25044e-07	1.96391e-13	-1.46979e-09	-2.03609e-05	-1.48543e-17	-3.24317e-14	-0.132992	0.327482	7.83874e-16	-0.00112548	1.09373e-17	6.42505e-16	2.07819e-11	-1.12834e-12	1.21558e-12	7.79971e-09	-2.72917e-09	6.3421e-07	3.22898e-07	-1.36355e-15	-1.77949e-11	-3.96645e-13	0.0763369	1.13993e-10	-0.266514	-3.15089e-19	0.0351392	6.88143e-15
HCC1806-Par	0.00509009	BRD-K23853216		1S,3R-RSL-3	68.7784	2.911e-14	0.114195	1.2188e-07	1.96445e-13	-1.45659e-09	-2.03473e-05	-1.48497e-17	-3.16533e-14	-0.132453	0.328133	7.90574e-16	-0.00290331	1.09336e-17	6.48306e-16	2.07304e-11	-1.13335e-12	1.18173e-12	6.94737e-09	-2.75273e-09	6.34209e-07	3.22898e-07	-1.36835e-15	-1.7794e-11	-3.72098e-13	0.0782503	1.09861e-10	-0.268607	-3.20707e-19	0.0332516	6.86366e-15
HCC1806-Par	0.00764551	BRD-K23853216		1S,3R-RSL-3	65.8791	2.92887e-14	0.114394	1.19017e-07	1.96469e-13	-1.43705e-09	-2.03314e-05	-1.48012e-17	-3.10931e-14	-0.132477	0.329711	8.02433e-16	-0.00556182	1.0996e-17	6.5881e-16	2.0755e-11	-1.14471e-12	1.15222e-12	5.11382e-09	-2.79684e-09	6.34206e-07	3.22897e-07	-1.37459e-15	-1.7858e-11	-3.39636e-13	0.0817039	1.02696e-10	-0.272397	-3.2664e-19	0.0301626	6.85517e-15
HCC1806-Par	0.0114839	BRD-K23853216		1S,3R-RSL-3	63.0422	2.97265e-14	0.115548	1.15831e-07	1.96452e-13	-1.40983e-09	-2.03128e-05	-1.46947e-17	-3.09619e-14	-0.133286	0.332783	8.24023e-16	-0.00990261	1.1242e-17	6.76502e-16	2.08906e-11	-1.16742e-12	1.14546e-12	1.43138e-09	-2.89201e-09	6.34201e-07	3.22897e-07	-1.37716e-15	-1.80301e-11	-2.88164e-13	0.0877055	8.9223e-11	-0.280028	-3.35372e-19	0.0249509	6.92798e-15
HCC1806-Par	0.0172492	BRD-K23853216		1S,3R-RSL-3	60.2678	3.02938e-14	0.118247	1.1086e-07	1.96464e-13	-1.38556e-09	-2.0297e-05	-1.44635e-17	-3.11318e-14	-0.134962	0.336512	8.55388e-16	-0.0166651	1.16616e-17	7.02424e-16	2.10863e-11	-1.1978e-12	1.12697e-12	-4.68806e-09	-3.04011e-09	6.34193e-07	3.22896e-07	-1.37058e-15	-1.83213e-11	-2.05507e-13	0.0968978	6.67645e-11	-0.291434	-3.46629e-19	0.0173365	7.08696e-15
HCC1806-Par	0.025909	BRD-K23853216		1S,3R-RSL-3	57.5557	3.07683e-14	0.12271	1.01455e-07	1.96482e-13	-1.36134e-09	-2.02853e-05	-1.44235e-17	-3.15199e-14	-0.137819	0.34058	8.92061e-16	-0.0257302	1.21598e-17	7.42646e-16	2.12963e-11	-1.22944e-12	1.05496e-12	-1.23165e-08	-3.21632e-09	6.34186e-07	3.22896e-07	-1.34027e-15	-1.87551e-11	-9.25305e-14	0.110109	3.24924e-11	-0.304703	-3.55867e-19	0.00698564	6.97166e-15
HCC1806-Par	0.0389163	BRD-K23853216		1S,3R-RSL-3	54.9061	3.06787e-14	0.1268	8.74195e-08	1.96359e-13	-1.36564e-09	-2.02922e-05	-1.45687e-17	-3.29506e-14	-0.142379	0.342009	8.95155e-16	-0.0342839	1.23476e-17	7.71504e-16	2.08509e-11	-1.23208e-12	1.05379e-12	-1.77671e-08	-3.40016e-09	6.34184e-07	3.22896e-07	-1.28184e-15	-1.90613e-11	-6.11915e-14	0.119582	-8.71768e-12	-0.313353	-3.13525e-19	0.000144952	6.9587e-15
HCC1806-Par	0.0584539	BRD-K23853216		1S,3R-RSL-3	52.319	3.06867e-14	0.132921	6.85842e-08	1.96194e-13	-1.37677e-09	-2.0305e-05	-1.47673e-17	-3.47208e-14	-0.149984	0.343586	8.96637e-16	-0.0445373	1.26346e-17	8.11813e-16	2.02434e-11	-1.23479e-12	1.04969e-12	-2.52508e-08	-3.65577e-09	6.34181e-07	3.22896e-07	-1.29556e-15	-1.95039e-11	-8.36467e-14	0.134592	-1.25857e-10	-0.325265	1.49022e-20	-0.010279	6.93103e-15
HCC1806-Par	0.0878	BRD-K23853216		1S,3R-RSL-3	49.7943	3.08709e-14	0.137315	5.94482e-08	1.96026e-13	-1.38737e-09	-2.03214e-05	-1.49862e-17	-3.60333e-14	-0.154463	0.345093	9.00995e-16	-0.0500349	1.29579e-17	8.36462e-16	1.99059e-11	-1.23897e-12	1.07165e-12	-2.96584e-08	-3.82503e-09	6.3418e-07	3.22895e-07	-1.29759e-15	-1.98428e-11	-1.16061e-13	0.143346	-1.96108e-10	-0.33353	2.08376e-19	-0.016229	6.94388e-15
HCC1806-Par	0.131879	BRD-K23853216		1S,3R-RSL-3	47.332	3.10609e-14	0.141462	5.2075e-08	1.95878e-13	-1.41008e-09	-2.03439e-05	-1.5154e-17	-3.73639e-14	-0.158256	0.345643	9.0489e-16	-0.054863	1.33168e-17	8.5701e-16	1.95848e-11	-1.24068e-12	1.10545e-12	-3.39209e-08	-3.96777e-09	6.34179e-07	3.22895e-07	-1.28786e-15	-2.01389e-11	-1.66756e-13	0.150599	-2.5591e-10	-0.341336	3.75863e-19	-0.0211197	7.03577e-15
HCC1806-Par	0.198088	BRD-K23853216		1S,3R-RSL-3	44.9321	3.13867e-14	0.145662	4.39807e-08	1.95734e-13	-1.44892e-09	-2.03746e-05	-1.53085e-17	-3.88507e-14	-0.161408	0.344835	9.09514e-16	-0.0602306	1.37941e-17	8.58752e-16	1.91156e-11	-1.24039e-12	1.16324e-12	-3.62513e-08	-3.99911e-09	6.34177e-07	3.22895e-07	-1.26178e-15	-2.03264e-11	-2.21466e-13	0.156895	-3.1243e-10	-0.350335	5.32623e-19	-0.0254101	7.37658e-15
HCC1806-Par	0.297535	BRD-K23853216		1S,3R-RSL-3	42.5947	3.15577e-14	0.149516	3.3002e-08	1.95641e-13	-1.49034e-09	-2.0402e-05	-1.53827e-17	-4.0709e-14	-0.165483	0.343014	9.10693e-16	-0.0667504	1.41621e-17	8.33725e-16	1.8514e-11	-1.23824e-12	1.21835e-12	-3.62274e-08	-4.01959e-09	6.34176e-07	3.22895e-07	-1.24009e-15	-2.04804e-11	-2.66525e-13	0.163644	-3.68276e-10	-0.358668	7.02788e-19	-0.0300952	7.64854e-15
HCC1806-Par	0.44691	BRD-K23853216		1S,3R-RSL-3	40.3197	3.15151e-14	0.150949	1.62643e-08	1.95707e-13	-1.52252e-09	-2.04133e-05	-1.53268e-17	-4.31623e-14	-0.170612	0.340433	9.05474e-16	-0.0744125	1.43015e-17	8.03809e-16	1.78149e-11	-1.23326e-12	1.26538e-12	-3.63138e-08	-4.03268e-09	6.34175e-07	3.22894e-07	-1.23213e-15	-2.04918e-11	-2.74924e-13	0.170175	-4.22498e-10	-0.365628	8.65798e-19	-0.0353094	7.8888e-15
HCC1806-Par	0.671276	BRD-K23853216		1S,3R-RSL-3	38.1071	3.16642e-14	0.151509	-2.37356e-10	1.95803e-13	-1.58569e-09	-2.04357e-05	-1.51915e-17	-4.56665e-14	-0.173794	0.336064	8.99761e-16	-0.0809453	1.45486e-17	7.66712e-16	1.72582e-11	-1.22531e-12	1.37449e-12	-3.68266e-08	-4.00721e-09	6.34175e-07	3.22894e-07	-1.18637e-15	-2.04323e-11	-2.76159e-13	0.173007	-4.55621e-10	-0.373248	9.50938e-19	-0.0382198	8.40944e-15
HCC1806-Par	1.00828	BRD-K23853216		1S,3R-RSL-3	35.957	3.18247e-14	0.150809	-2.64531e-08	1.96144e-13	-1.69161e-09	-2.04637e-05	-1.48162e-17	-4.8725e-14	-0.176982	0.32752	8.86796e-16	-0.0905965	1.48424e-17	7.06164e-16	1.64172e-11	-1.20523e-12	1.51489e-12	-3.82725e-08	-3.93798e-09	6.34174e-07	3.22893e-07	-1.105e-15	-2.02018e-11	-2.38586e-13	0.176002	-4.94021e-10	-0.384701	1.03874e-18	-0.0423708	9.15809e-15
HCC1806-Par	1.51448	BRD-K23853216		1S,3R-RSL-3	33.8693	3.09613e-14	0.147106	-1.09611e-07	1.97139e-13	-1.8746e-09	-2.04685e-05	-1.36133e-17	-4.97091e-14	-0.173282	0.308517	8.53982e-16	-0.123003	1.45725e-17	5.81972e-16	1.46034e-11	-1.12852e-12	1.29169e-12	-3.4935e-08	-3.93882e-09	6.34176e-07	3.22894e-07	-9.75598e-16	-1.99179e-11	-1.83488e-13	0.180487	-5.01822e-10	-0.396772	1.00823e-18	-0.0483722	1.13208e-14
HCC1806-Par	2.27481	BRD-K23853216		1S,3R-RSL-3	31.8441	2.80171e-14	0.138703	-3.08584e-07	1.99463e-13	-2.20559e-09	-2.04708e-05	-1.09979e-17	-5.3031e-14	-0.166948	0.270105	7.86475e-16	-0.199136	1.31644e-17	3.26535e-16	1.03125e-11	-9.58458e-13	5.06176e-13	-2.15807e-08	-4.20129e-09	6.34185e-07	3.22897e-07	-7.9059e-16	-1.94685e-11	-1.40374e-13	0.190128	-5.09189e-10	-0.406341	9.24604e-19	-0.0582638	1.61018e-14
HCC1806-Par	3.41686	BRD-K23853216		1S,3R-RSL-3	29.8812	2.51885e-14	0.136597	-5.0116e-07	2.01317e-13	-2.54914e-09	-2.05064e-05	-8.68328e-18	-5.61195e-14	-0.158444	0.231463	7.32076e-16	-0.279284	1.21385e-17	8.73351e-17	4.89673e-12	-7.89688e-13	-3.0678e-13	-7.41656e-09	-4.77571e-09	6.34194e-07	3.22901e-07	-5.88271e-16	-1.89454e-11	-1.82538e-13	0.202107	-5.30651e-10	-0.419538	9.34088e-19	-0.0683556	2.10818e-14
HCC1806-Par	5.13225	BRD-K23853216		1S,3R-RSL-3	27.9808	2.3265e-14	0.128841	-6.75479e-07	2.0289e-13	-2.80369e-09	-2.05169e-05	-6.96408e-18	-6.12554e-14	-0.154717	0.202282	6.90631e-16	-0.346336	1.11616e-17	-1.14177e-16	-1.69494e-13	-6.61484e-13	-8.64279e-13	5.73394e-09	-5.23276e-09	6.34201e-07	3.22903e-07	-4.6551e-16	-1.82655e-11	-1.92005e-13	0.207684	-5.45536e-10	-0.429975	9.32788e-19	-0.0751034	2.55439e-14
HCC1806-Par	7.70884	BRD-K23853216		1S,3R-RSL-3	26.1429	2.18151e-14	0.100603	-8.39294e-07	1.86513e-13	-2.56031e-09	-2.03502e-05	-4.98265e-18	-7.06583e-14	-0.157018	0.175031	6.32374e-16	-0.399262	9.57963e-18	-3.30091e-16	-5.01306e-12	-5.49358e-13	-1.12787e-12	1.6423e-08	-5.41865e-09	6.34204e-07	3.22902e-07	-4.11576e-16	-1.65133e-11	-2.26264e-14	0.200444	-5.18193e-10	-0.432952	8.06862e-19	-0.079284	2.97072e-14
HCC1806-Par	11.579	BRD-K23853216		1S,3R-RSL-3	24.3673	2.10967e-14	0.0625695	-9.75477e-07	1.60884e-13	-2.13281e-09	-2.01576e-05	-3.42809e-18	-8.28176e-14	-0.165035	0.147537	5.68496e-16	-0.434995	8.01521e-18	-5.63761e-16	-9.42773e-12	-4.58186e-13	-9.59213e-13	2.7981e-08	-5.24643e-09	6.34213e-07	3.229e-07	-3.81901e-16	-1.39832e-11	1.79451e-13	0.180772	-4.87795e-10	-0.432358	6.09725e-19	-0.0776082	3.30778e-14
HCC1806-Par	17.3921	BRD-K23853216		1S,3R-RSL-3	22.6542	1.97069e-14	0.0353467	-1.07763e-06	1.32958e-13	-1.68641e-09	-1.99921e-05	-2.98384e-18	-8.03025e-14	-0.149777	0.118516	5.14488e-16	-0.463155	6.71576e-18	-6.9332e-16	-1.33629e-11	-3.57971e-13	-1.24256e-12	3.76436e-08	-5.06883e-09	6.34232e-07	3.22901e-07	-2.6983e-16	-1.16044e-11	3.95903e-13	0.163383	-4.04891e-10	-0.426975	2.45231e-19	-0.0741532	3.47428e-14
HCC1806-Par	26.1236	BRD-K23853216		1S,3R-RSL-3	21.0036	1.70149e-14	0.0194687	-1.15397e-06	1.05963e-13	-1.27416e-09	-1.98467e-05	-2.79724e-18	-6.48007e-14	-0.114201	0.0853474	4.60235e-16	-0.490197	5.3173e-18	-7.39821e-16	-1.68689e-11	-2.37191e-13	-2.06466e-12	4.29624e-08	-5.0017e-09	6.34254e-07	3.22905e-07	-9.55677e-17	-9.30634e-12	6.258e-13	0.154968	-2.80433e-10	-0.416772	-2.0274e-19	-0.0740897	3.48856e-14
HCC1806-Par	39.2387	BRD-K23853216		1S,3R-RSL-3	19.4154	1.61773e-14	0.00404737	-1.23773e-06	9.23268e-14	-1.05748e-09	-1.9748e-05	-2.70003e-18	-6.53764e-14	-0.107043	0.0732442	4.35967e-16	-0.519013	4.30618e-18	-8.19461e-16	-1.92678e-11	-1.80504e-13	-2.34697e-12	5.5618e-08	-5.00068e-09	6.34264e-07	3.22905e-07	-7.45128e-17	-8.1759e-12	5.71229e-13	0.147273	-2.33851e-10	-0.412179	-4.03846e-19	-0.0723589	3.69167e-14
HCC1806-Par	58.9381	BRD-K23853216		1S,3R-RSL-3	17.8896	1.56051e-14	-0.0199651	-1.37004e-06	7.67071e-14	-7.94481e-10	-1.96083e-05	-2.76034e-18	-7.0371e-14	-0.103815	0.0626136	4.10972e-16	-0.561384	2.94558e-18	-9.42362e-16	-2.25242e-11	-1.20374e-13	-2.60895e-12	7.48136e-08	-5.01043e-09	6.34277e-07	3.22904e-07	-9.50108e-17	-6.95876e-12	4.84258e-13	0.135995	-1.86916e-10	-0.407915	-6.28137e-19	-0.0697759	4.05122e-14
HCC1806-Par	88.5273	BRD-K23853216		1S,3R-RSL-3	16.4262	1.45675e-14	-0.0545368	-1.52675e-06	5.31921e-14	-3.85722e-10	-1.94206e-05	-3.20694e-18	-6.95978e-14	-0.096493	0.0507343	3.69099e-16	-0.605762	8.83455e-19	-1.07567e-15	-2.60251e-11	-3.78919e-14	-3.07503e-12	1.02207e-07	-4.90076e-09	6.34295e-07	3.22904e-07	-2.68731e-16	-5.12e-12	1.97075e-13	0.117795	-1.50882e-10	-0.395636	-6.62613e-19	-0.0645658	4.45639e-14
HCC1806-Par	132.972	BRD-K23853216		1S,3R-RSL-3	15.0252	1.1631e-14	-0.0906513	-1.72377e-06	1.64163e-14	2.40541e-10	-1.91674e-05	-4.51323e-18	-5.0521e-14	-0.0567359	0.0318348	2.9996e-16	-0.661196	-2.51884e-18	-1.16926e-15	-3.01149e-11	6.01979e-14	-4.00153e-12	1.42177e-07	-4.82384e-09	6.34332e-07	3.22907e-07	-4.99283e-16	-2.51274e-12	-4.38828e-13	0.0984258	-1.39046e-11	-0.365764	-7.34942e-19	-0.0571366	4.7862e-14
HCC1806-Par	199.728	BRD-K23853216		1S,3R-RSL-3	13.6867	1.30186e-14	-0.170705	-1.81098e-06	-1.59332e-14	9.31042e-10	-1.89197e-05	-5.0995e-18	-6.56324e-14	-0.111747	0.0412245	2.15633e-16	-0.638364	-5.37709e-18	-1.33368e-15	-3.3174e-11	1.29381e-13	-3.2072e-12	1.61569e-07	-3.48433e-09	6.34347e-07	3.22897e-07	-9.40957e-16	-1.8419e-13	-4.3777e-13	0.0301993	-8.69419e-11	-0.349284	-7.05073e-19	-0.0303946	5.21046e-14
HCC1806-Par	300	BRD-K23853216		1S,3R-RSL-3	12.4107	1.78538e-14	-0.204243	-1.38667e-06	-3.19582e-15	8.76844e-10	-1.90909e-05	-5.49531e-18	-7.26724e-14	-0.180175	0.0875512	2.04798e-16	-0.43388	-4.00687e-18	-9.51423e-16	-2.23224e-11	-1.15873e-13	-3.06519e-13	9.41987e-08	-1.32757e-09	6.34314e-07	3.22887e-07	-1.23058e-15	2.28225e-12	1.82117e-13	-0.0322364	-1.39219e-10	-0.323027	-5.98345e-19	0.00420931	4.25862e-14
HCC1806-Par	0.001	BRD-K83289131		CAY10618	81	1.57025e-14	-0.0314668	-1.12844e-07	5.03518e-14	7.77715e-10	-1.96467e-05	-1.29013e-17	9.90741e-15	-0.0788494	0.167706	2.53089e-16	-0.0278463	2.16148e-18	2.07994e-16	3.97605e-12	-4.77862e-13	1.30211e-12	2.21057e-08	-1.71975e-10	6.34312e-07	3.22904e-07	-1.25214e-15	-2.69006e-12	2.5706e-13	-0.0133149	1.69747e-10	-0.181528	-4.17061e-19	0.0553697	5.14041e-15
HCC1806-Par	0.00150204	BRD-K83289131		CAY10618	77.851	1.58347e-14	-0.0321956	-1.15292e-07	4.97452e-14	7.88483e-10	-1.96417e-05	-1.29165e-17	1.0277e-14	-0.0782837	0.167544	2.55123e-16	-0.0285508	2.22127e-18	2.07439e-16	3.90738e-12	-4.78838e-13	1.30947e-12	2.19663e-08	-1.72928e-10	6.34311e-07	3.22904e-07	-1.24927e-15	-2.64386e-12	2.60546e-13	-0.0133689	1.69317e-10	-0.182986	-4.21025e-19	0.0549097	5.19449e-15
HCC1806-Par	0.00225612	BRD-K83289131		CAY10618	74.7643	1.60395e-14	-0.0333202	-1.19107e-07	4.8809e-14	8.05789e-10	-1.96333e-05	-1.29418e-17	1.08524e-14	-0.0773769	0.167313	2.58461e-16	-0.0296755	2.31252e-18	2.06743e-16	3.8038e-12	-4.80484e-13	1.31994e-12	2.17463e-08	-1.76018e-10	6.34311e-07	3.22904e-07	-1.24506e-15	-2.5739e-12	2.66396e-13	-0.0134005	1.68584e-10	-0.185262	-4.27269e-19	0.0541558	5.27724e-15
HCC1806-Par	0.00338878	BRD-K83289131		CAY10618	71.7402	1.6377e-14	-0.035044	-1.25482e-07	4.74093e-14	8.33753e-10	-1.9619e-05	-1.2983e-17	1.17498e-14	-0.0757836	0.166962	2.64648e-16	-0.0318267	2.46242e-18	2.0639e-16	3.63778e-12	-4.83856e-13	1.33447e-12	2.13388e-08	-1.90465e-10	6.3431e-07	3.22904e-07	-1.23903e-15	-2.4459e-12	2.76796e-13	-0.0132266	1.67e-10	-0.189166	-4.37563e-19	0.0527369	5.39593e-15
HCC1806-Par	0.00509009	BRD-K83289131		CAY10618	68.7784	1.68899e-14	-0.0375919	-1.35065e-07	4.53511e-14	8.74975e-10	-1.95979e-05	-1.30428e-17	1.30824e-14	-0.0733953	0.166441	2.74112e-16	-0.0351187	2.69214e-18	2.06008e-16	3.38914e-12	-4.89111e-13	1.35658e-12	2.07084e-08	-2.14223e-10	6.34309e-07	3.22903e-07	-1.22994e-15	-2.25083e-12	2.92288e-13	-0.0129259	1.64529e-10	-0.195112	-4.53041e-19	0.0505703	5.56988e-15
HCC1806-Par	0.00764551	BRD-K83289131		CAY10618	65.8791	1.76392e-14	-0.0412759	-1.49008e-07	4.2411e-14	9.32401e-10	-1.9568e-05	-1.31355e-17	1.49623e-14	-0.0698999	0.165697	2.87934e-16	-0.0398453	3.02397e-18	2.05382e-16	3.04269e-12	-4.96914e-13	1.38963e-12	1.96978e-08	-2.48173e-10	6.34307e-07	3.22903e-07	-1.21608e-15	-1.97156e-12	3.17412e-13	-0.0124892	1.60642e-10	-0.20393	-4.75667e-19	0.0474075	5.82867e-15
HCC1806-Par	0.0114839	BRD-K83289131		CAY10618	63.0422	1.88598e-14	-0.0473825	-1.74535e-07	3.76258e-14	1.01178e-09	-1.95189e-05	-1.33421e-17	1.82855e-14	-0.0620044	0.163715	3.13017e-16	-0.0481903	3.52979e-18	2.07019e-16	2.53914e-12	-5.10726e-13	1.4164e-12	1.65579e-08	-3.20065e-10	6.34304e-07	3.22902e-07	-1.18157e-15	-1.4754e-12	4.00565e-13	-0.0109772	1.5172e-10	-0.220264	-5.18687e-19	0.0413547	6.30212e-15
HCC1806-Par	0.0172492	BRD-K83289131		CAY10618	60.2678	2.08542e-14	-0.0574325	-2.22941e-07	3.14389e-14	1.0945e-09	-1.9443e-05	-1.37264e-17	2.41775e-14	-0.0461175	0.159503	3.59655e-16	-0.0639207	4.37221e-18	2.18011e-16	1.79102e-12	-5.36051e-13	1.38817e-12	8.80527e-09	-4.83635e-10	6.34298e-07	3.229e-07	-1.09916e-15	-5.63952e-13	6.02693e-13	-0.0065705	1.34132e-10	-0.249984	-5.95534e-19	0.0296813	7.23451e-15
HCC1806-Par	0.025909	BRD-K83289131		CAY10618	57.5557	2.40071e-14	-0.0713296	-2.98632e-07	2.18592e-14	1.18036e-09	-1.93263e-05	-1.45617e-17	3.4917e-14	-0.0137609	0.150528	4.42045e-16	-0.089974	5.71279e-18	2.44513e-16	9.86507e-13	-5.82339e-13	1.27592e-12	-6.10043e-09	-8.53362e-10	6.3429e-07	3.22899e-07	-9.29784e-16	9.88799e-13	9.36758e-13	0.00253171	1.04175e-10	-0.30311	-7.29396e-19	0.00920257	8.78758e-15
HCC1806-Par	0.0389163	BRD-K83289131		CAY10618	54.9061	2.50154e-14	-0.0868348	-3.75356e-07	9.83286e-15	1.39868e-09	-1.91129e-05	-1.52503e-17	4.96922e-14	0.0247393	0.136235	4.97127e-16	-0.119708	5.71641e-18	2.84052e-16	-6.50207e-13	-6.00603e-13	7.2662e-13	-1.83106e-08	-1.17215e-09	6.3429e-07	3.22899e-07	-8.6108e-16	2.89905e-12	1.19795e-12	0.0159028	9.42279e-11	-0.336226	-8.63629e-19	-0.0124338	9.60576e-15
HCC1806-Par	0.0584539	BRD-K83289131		CAY10618	52.319	2.49688e-14	-0.0989133	-4.08519e-07	-7.73497e-15	1.6991e-09	-1.88883e-05	-1.56395e-17	6.4718e-14	0.0630539	0.12091	4.91127e-16	-0.13899	5.64745e-18	3.22221e-16	-2.85814e-12	-5.58752e-13	1.10898e-13	-2.45143e-08	-9.62857e-10	6.34294e-07	3.22899e-07	-8.09803e-16	4.76371e-12	1.14629e-12	0.0214438	1.18986e-10	-0.352443	-9.95905e-19	-0.023982	1.05451e-14
HCC1806-Par	0.0878	BRD-K83289131		CAY10618	49.7943	2.44123e-14	-0.108773	-4.44886e-07	-2.43105e-14	1.9817e-09	-1.8661e-05	-1.60655e-17	8.03915e-14	0.0999559	0.105638	4.67532e-16	-0.158586	5.62685e-18	3.63551e-16	-5.19119e-12	-4.94029e-13	-6.26195e-13	-3.13467e-08	-6.12469e-10	6.34298e-07	3.22899e-07	-7.46257e-16	6.44892e-12	1.06328e-12	0.0272309	1.50381e-10	-0.363906	-1.13243e-18	-0.0339166	1.15251e-14
HCC1806-Par	0.131879	BRD-K83289131		CAY10618	47.332	2.3915e-14	-0.114589	-4.66884e-07	-3.41576e-14	2.22203e-09	-1.85233e-05	-1.63131e-17	9.08897e-14	0.118663	0.098933	4.677e-16	-0.171141	6.05041e-18	3.9158e-16	-6.67444e-12	-4.47393e-13	-1.1166e-12	-2.88783e-08	-6.31803e-10	6.34301e-07	3.22899e-07	-7.6299e-16	7.23399e-12	9.87465e-13	0.0311551	1.55126e-10	-0.36854	-1.2191e-18	-0.0398697	1.15054e-14
HCC1806-Par	0.198088	BRD-K83289131		CAY10618	44.9321	2.30437e-14	-0.120601	-4.84369e-07	-4.22151e-14	2.43606e-09	-1.84144e-05	-1.63943e-17	9.89563e-14	0.13088	0.0926438	4.65368e-16	-0.180883	6.06248e-18	4.07137e-16	-8.0013e-12	-4.03749e-13	-1.52755e-12	-2.47371e-08	-6.40627e-10	6.34304e-07	3.229e-07	-8.11532e-16	7.87679e-12	8.94276e-13	0.0335413	1.48592e-10	-0.368481	-1.27746e-18	-0.0441253	1.13753e-14
HCC1806-Par	0.297535	BRD-K83289131		CAY10618	42.5947	2.23119e-14	-0.128155	-5.03026e-07	-5.18582e-14	2.68296e-09	-1.83011e-05	-1.65119e-17	1.06813e-13	0.142369	0.0859058	4.57554e-16	-0.189786	5.86458e-18	4.05802e-16	-9.30332e-12	-3.60251e-13	-1.9168e-12	-1.90958e-08	-6.49392e-10	6.34309e-07	3.229e-07	-8.7307e-16	8.525e-12	7.80298e-13	0.0337474	1.4446e-10	-0.366452	-1.33173e-18	-0.0470728	1.14967e-14
HCC1806-Par	0.44691	BRD-K83289131		CAY10618	40.3197	2.23428e-14	-0.142414	-5.3526e-07	-6.80055e-14	3.08268e-09	-1.81406e-05	-1.6688e-17	1.18712e-13	0.157131	0.0761452	4.40573e-16	-0.202546	5.28772e-18	3.89052e-16	-1.10568e-11	-3.20824e-13	-1.92871e-12	-8.88045e-09	-6.55165e-10	6.34317e-07	3.22901e-07	-9.67188e-16	9.55435e-12	5.93447e-13	0.0301673	1.4284e-10	-0.363172	-1.40914e-18	-0.0495341	1.20151e-14
HCC1806-Par	0.671276	BRD-K83289131		CAY10618	38.1071	2.19567e-14	-0.159943	-5.7704e-07	-8.82591e-14	3.55163e-09	-1.79551e-05	-1.69039e-17	1.31481e-13	0.174382	0.0632645	4.13708e-16	-0.217656	4.1402e-18	3.5366e-16	-1.32914e-11	-2.7452e-13	-1.9457e-12	2.78625e-09	-7.05065e-10	6.34329e-07	3.22903e-07	-1.08455e-15	1.07746e-11	3.68023e-13	0.0234909	1.42554e-10	-0.354654	-1.47843e-18	-0.0500101	1.31407e-14
HCC1806-Par	1.00828	BRD-K83289131		CAY10618	35.957	2.0426e-14	-0.179635	-6.27894e-07	-1.13334e-13	4.05325e-09	-1.77731e-05	-1.70276e-17	1.43402e-13	0.192409	0.0445591	3.64572e-16	-0.235756	1.71953e-18	2.89697e-16	-1.62345e-11	-2.17811e-13	-1.98176e-12	1.47968e-08	-8.43921e-10	6.34351e-07	3.22905e-07	-1.22017e-15	1.21041e-11	2.97603e-14	0.0131674	1.44646e-10	-0.336165	-1.50992e-18	-0.0471276	1.46563e-14
HCC1806-Par	1.51448	BRD-K83289131		CAY10618	33.8693	1.91028e-14	-0.19321	-6.67546e-07	-1.27841e-13	4.34808e-09	-1.76461e-05	-1.67589e-17	1.48886e-13	0.199617	0.0312786	3.20794e-16	-0.25062	-1.22443e-19	2.40272e-16	-1.81041e-11	-1.75799e-13	-2.01283e-12	2.18525e-08	-9.39473e-10	6.34364e-07	3.22906e-07	-1.29939e-15	1.29935e-11	-2.36322e-13	0.00880973	1.41131e-10	-0.325909	-1.52719e-18	-0.047761	1.54619e-14
HCC1806-Par	2.27481	BRD-K83289131		CAY10618	31.8441	1.78889e-14	-0.200606	-6.92947e-07	-1.35098e-13	4.4626e-09	-1.75947e-05	-1.62457e-17	1.4915e-13	0.199817	0.0217398	2.85111e-16	-0.259914	-1.44673e-18	1.99502e-16	-1.90785e-11	-1.47425e-13	-2.03657e-12	2.47357e-08	-1.03031e-09	6.34371e-07	3.22907e-07	-1.3202e-15	1.35356e-11	-4.17853e-13	0.00640979	1.32741e-10	-0.319456	-1.51894e-18	-0.0480457	1.59669e-14
HCC1806-Par	3.41686	BRD-K83289131		CAY10618	29.8812	1.7133e-14	-0.20041	-6.9919e-07	-1.35912e-13	4.41462e-09	-1.76252e-05	-1.57363e-17	1.46091e-13	0.196497	0.0169097	2.68257e-16	-0.26195	-1.92571e-18	1.78567e-16	-1.92134e-11	-1.34385e-13	-2.04636e-12	2.38966e-08	-1.10706e-09	6.34372e-07	3.22907e-07	-1.28483e-15	1.36263e-11	-4.56114e-13	0.00553867	1.19464e-10	-0.317008	-1.49499e-18	-0.0470609	1.61185e-14
HCC1806-Par	5.13225	BRD-K83289131		CAY10618	27.9808	1.69278e-14	-0.19787	-7.15963e-07	-1.37107e-13	4.34039e-09	-1.76826e-05	-1.53212e-17	1.43958e-13	0.195883	0.011654	2.63315e-16	-0.268426	-1.81793e-18	1.2739e-16	-1.96914e-11	-1.19127e-13	-2.0678e-12	2.78081e-08	-1.21328e-09	6.34373e-07	3.22908e-07	-1.21941e-15	1.36075e-11	-4.75901e-13	0.00511556	1.12533e-10	-0.319871	-1.48716e-18	-0.0460784	1.65127e-14
HCC1806-Par	7.70884	BRD-K83289131		CAY10618	26.1429	1.64492e-14	-0.192637	-7.34183e-07	-1.35075e-13	4.1747e-09	-1.77751e-05	-1.48281e-17	1.39792e-13	0.192604	0.00709903	2.58265e-16	-0.27563	-1.90954e-18	8.01197e-17	-1.99702e-11	-1.06345e-13	-2.10008e-12	3.01159e-08	-1.33592e-09	6.34374e-07	3.22909e-07	-1.1483e-15	1.33766e-11	-4.78587e-13	0.00612184	1.02992e-10	-0.321737	-1.46036e-18	-0.0449155	1.69567e-14
HCC1806-Par	11.579	BRD-K83289131		CAY10618	24.3673	1.56857e-14	-0.184237	-7.45548e-07	-1.3039e-13	3.93253e-09	-1.79006e-05	-1.41509e-17	1.34234e-13	0.187166	0.00168545	2.51028e-16	-0.281748	-2.18611e-18	3.53244e-17	-1.99452e-11	-9.41536e-14	-2.1311e-12	3.03154e-08	-1.47822e-09	6.34375e-07	3.22911e-07	-1.06424e-15	1.30019e-11	-4.713e-13	0.00848951	9.23752e-11	-0.322326	-1.41784e-18	-0.0436406	1.72338e-14
HCC1806-Par	17.3921	BRD-K83289131		CAY10618	22.6542	1.51891e-14	-0.174524	-7.44957e-07	-1.23691e-13	3.66968e-09	-1.80317e-05	-1.34855e-17	1.28069e-13	0.180613	-0.00133251	2.49307e-16	-0.283259	-2.09173e-18	8.4957e-18	-1.94838e-11	-8.89618e-14	-2.14708e-12	2.83424e-08	-1.58571e-09	6.34373e-07	3.22912e-07	-9.70163e-16	1.25514e-11	-4.05059e-13	0.0113662	7.95051e-11	-0.324433	-1.37832e-18	-0.0425345	1.72393e-14
HCC1806-Par	26.1236	BRD-K83289131		CAY10618	21.0036	1.50894e-14	-0.169477	-7.76203e-07	-1.2107e-13	3.48267e-09	-1.81248e-05	-1.32021e-17	1.23643e-13	0.17805	-0.0036861	2.50893e-16	-0.2941	-1.92664e-18	-3.67758e-17	-1.98991e-11	-8.08422e-14	-2.20243e-12	3.01828e-08	-1.69105e-09	6.34373e-07	3.22912e-07	-9.01949e-16	1.2199e-11	-3.8742e-13	0.0121378	7.36212e-11	-0.329348	-1.36189e-18	-0.0411375	1.83412e-14
HCC1806-Par	39.2387	BRD-K83289131		CAY10618	19.4154	1.50044e-14	-0.170557	-8.25374e-07	-1.21402e-13	3.38899e-09	-1.8158e-05	-1.30295e-17	1.20278e-13	0.17623	-0.00628371	2.44661e-16	-0.309812	-1.9711e-18	-9.56985e-17	-2.07594e-11	-6.6538e-14	-2.27309e-12	3.47374e-08	-1.76024e-09	6.34373e-07	3.22912e-07	-8.68168e-16	1.20892e-11	-4.05778e-13	0.0120064	6.7544e-11	-0.334624	-1.36495e-18	-0.0410563	1.98603e-14
HCC1806-Par	58.9381	BRD-K83289131		CAY10618	17.8896	1.53715e-14	-0.176679	-9.02255e-07	-1.25217e-13	3.37769e-09	-1.81445e-05	-1.31322e-17	1.18846e-13	0.177678	-0.00846426	2.39494e-16	-0.333838	-1.86566e-18	-1.72635e-16	-2.23204e-11	-4.81524e-14	-2.373e-12	4.34246e-08	-1.81118e-09	6.34374e-07	3.22911e-07	-8.56791e-16	1.21427e-11	-4.58882e-13	0.0107492	6.57605e-11	-0.343594	-1.39913e-18	-0.0418689	2.22279e-14
HCC1806-Par	88.5273	BRD-K83289131		CAY10618	16.4262	1.55534e-14	-0.180008	-1.0016e-06	-1.26504e-13	3.23012e-09	-1.81894e-05	-1.30129e-17	1.14736e-13	0.177096	-0.0124955	2.31249e-16	-0.365531	-1.88274e-18	-2.7972e-16	-2.41112e-11	-2.41512e-14	-2.51127e-12	5.35108e-08	-1.92241e-09	6.34375e-07	3.22911e-07	-8.0971e-16	1.19666e-11	-5.15351e-13	0.0105395	5.95141e-11	-0.354706	-1.42284e-18	-0.042189	2.53184e-14
HCC1806-Par	132.972	BRD-K83289131		CAY10618	15.0252	1.46032e-14	-0.181857	-1.1038e-06	-1.17968e-13	2.84683e-09	-1.82827e-05	-1.27628e-17	9.8843e-14	0.159842	-0.0089965	2.07988e-16	-0.392569	-2.73678e-18	-3.72095e-16	-2.48719e-11	-1.86953e-14	-2.69176e-12	5.26232e-08	-1.9787e-09	6.34373e-07	3.2291e-07	-7.6159e-16	1.12748e-11	-4.38128e-13	0.00975191	4.42646e-11	-0.357548	-1.36508e-18	-0.0391466	2.92463e-14
HCC1806-Par	199.728	BRD-K83289131		CAY10618	13.6867	9.74992e-15	-0.177336	-1.25722e-06	-8.62523e-14	1.98475e-09	-1.85456e-05	-1.01657e-17	6.05541e-14	0.0838227	-0.00545194	1.00472e-16	-0.436278	-5.1744e-18	-5.36133e-16	-2.43634e-11	4.13578e-14	-2.99136e-12	4.96135e-08	-2.04377e-09	6.34369e-07	3.22909e-07	-6.08046e-16	9.86342e-12	-3.19268e-13	0.0128851	8.88257e-11	-0.333409	-1.11716e-18	-0.0323102	3.47424e-14
HCC1806-Par	300	BRD-K83289131		CAY10618	12.4107	1.20481e-14	-0.182158	-1.02259e-06	-4.47023e-14	1.40061e-09	-1.89056e-05	-7.77993e-18	2.23143e-14	-0.0243164	0.031883	8.04227e-17	-0.3254	-4.95119e-18	-3.46819e-16	-1.62881e-11	-5.28418e-14	-2.08758e-12	1.57851e-08	-9.26521e-10	6.34333e-07	3.22902e-07	-6.80553e-16	8.42193e-12	2.99227e-13	-0.0118027	-5.23303e-11	-0.302926	-8.39826e-19	-0.0121685	2.90771e-14
HCC1806-Par	0.001	BRD-K31514534		ceranib-2	81	-1.14784e-15	0.0603122	1.62621e-07	2.25716e-14	-3.23608e-10	-2.07206e-05	-1.9015e-18	-3.01276e-14	-0.112921	0.0270975	-1.17715e-16	0.0455404	3.31869e-19	6.06869e-17	4.8491e-12	2.67164e-14	1.42663e-12	-4.83108e-10	9.29717e-10	6.34353e-07	3.2293e-07	-3.15399e-17	-1.89279e-12	-1.11495e-13	-0.0570234	1.84771e-11	-0.0888775	2.66772e-20	0.127838	1.77863e-15
HCC1806-Par	0.00150204	BRD-K31514534		ceranib-2	77.851	-1.11775e-15	0.060034	1.61781e-07	2.22263e-14	-3.1802e-10	-2.07184e-05	-1.90079e-18	-2.99114e-14	-0.112606	0.0268808	-1.17041e-16	0.0451965	3.45293e-19	6.05979e-17	4.81158e-12	2.67892e-14	1.42518e-12	-5.32807e-10	9.31215e-10	6.34353e-07	3.2293e-07	-2.98682e-17	-1.86887e-12	-1.12474e-13	-0.0570366	1.83986e-11	-0.0892746	2.52046e-20	0.127673	1.80012e-15
HCC1806-Par	0.00225612	BRD-K31514534		ceranib-2	74.7643	-1.07594e-15	0.0596713	1.60681e-07	2.17255e-14	-3.0999e-10	-2.07153e-05	-1.8982e-18	-2.96065e-14	-0.112157	0.0265575	-1.16082e-16	0.0447203	3.67239e-19	6.04834e-17	4.75838e-12	2.69197e-14	1.42334e-12	-6.0264e-10	9.33569e-10	6.34353e-07	3.2293e-07	-2.72393e-17	-1.83613e-12	-1.13902e-13	-0.0570608	1.82747e-11	-0.0898307	2.31758e-20	0.127454	1.83188e-15
HCC1806-Par	0.00338878	BRD-K31514534		ceranib-2	71.7402	-1.04091e-15	0.0591108	1.59045e-07	2.09937e-14	-2.96841e-10	-2.07098e-05	-1.89715e-18	-2.91062e-14	-0.111444	0.0260766	-1.15018e-16	0.0440196	3.80441e-19	6.05121e-17	4.67496e-12	2.73478e-14	1.41654e-12	-6.496e-10	9.3695e-10	6.34353e-07	3.2293e-07	-2.50148e-17	-1.78385e-12	-1.16472e-13	-0.0570368	1.83394e-11	-0.0903844	2.03258e-20	0.127115	1.85698e-15
HCC1806-Par	0.00509009	BRD-K31514534		ceranib-2	68.7784	-1.04057e-15	0.0582388	1.5662e-07	1.99332e-14	-2.75045e-10	-2.06998e-05	-1.90088e-18	-2.82749e-14	-0.110301	0.0253631	-1.14132e-16	0.0429942	3.63037e-19	6.09341e-17	4.54308e-12	2.84281e-14	1.39875e-12	-6.11052e-10	9.4173e-10	6.34354e-07	3.2293e-07	-2.49192e-17	-1.69945e-12	-1.21131e-13	-0.0568871	1.89095e-11	-0.0906852	1.64171e-20	0.126585	1.85211e-15
HCC1806-Par	0.00764551	BRD-K31514534		ceranib-2	65.8791	-1.04005e-15	0.0569291	1.52978e-07	1.83402e-14	-2.42307e-10	-2.06847e-05	-1.90648e-18	-2.70263e-14	-0.108583	0.0242914	-1.12801e-16	0.041454	3.36902e-19	6.15675e-17	4.34497e-12	3.00506e-14	1.37203e-12	-5.53153e-10	9.48908e-10	6.34355e-07	3.2293e-07	-2.47763e-17	-1.57269e-12	-1.28128e-13	-0.0566622	1.97659e-11	-0.0911372	1.05462e-20	0.125789	1.84481e-15
HCC1806-Par	0.0114839	BRD-K31514534		ceranib-2	63.0422	-1.04325e-15	0.0550136	1.47652e-07	1.59805e-14	-1.94008e-10	-2.06626e-05	-1.91386e-18	-2.51771e-14	-0.106031	0.0226849	-1.1089e-16	0.0391928	2.97135e-19	6.25242e-17	4.05206e-12	3.25239e-14	1.33219e-12	-4.69716e-10	9.59637e-10	6.34356e-07	3.2293e-07	-2.44697e-17	-1.38513e-12	-1.38547e-13	-0.0563314	2.10475e-11	-0.0917738	1.93052e-21	0.124624	1.83209e-15
HCC1806-Par	0.0172492	BRD-K31514534		ceranib-2	60.2678	-1.17508e-15	0.0537958	1.44274e-07	1.34922e-14	-1.4955e-10	-2.06448e-05	-1.89155e-18	-2.32444e-14	-0.103119	0.0203794	-1.10866e-16	0.0374701	2.21364e-19	6.41282e-17	3.76134e-12	3.74014e-14	1.28196e-12	-4.5854e-10	9.73962e-10	6.34357e-07	3.2293e-07	-2.10623e-17	-1.19447e-12	-1.51276e-13	-0.0560579	2.28258e-11	-0.091379	-4.50299e-21	0.123866	1.75726e-15
HCC1806-Par	0.025909	BRD-K31514534		ceranib-2	57.5557	-1.36029e-15	0.0517793	1.3867e-07	9.73213e-15	-8.14049e-11	-2.06173e-05	-1.86349e-18	-2.03514e-14	-0.0988184	0.01698	-1.10941e-16	0.0347566	1.08724e-19	6.62274e-17	3.31319e-12	4.47997e-14	1.20901e-12	-4.18598e-10	9.9492e-10	6.34359e-07	3.22931e-07	-1.63048e-17	-9.03862e-13	-1.69214e-13	-0.0556885	2.53533e-11	-0.0909133	-1.44577e-20	0.122683	1.65883e-15
HCC1806-Par	0.0389163	BRD-K31514534		ceranib-2	54.9061	-1.64395e-15	0.0489257	1.30709e-07	4.01249e-15	1.89809e-11	-2.05782e-05	-1.8175e-18	-1.60269e-14	-0.0922992	0.0117132	-1.11079e-16	0.0308365	-4.80973e-20	6.89821e-17	2.64276e-12	5.62555e-14	1.10364e-12	-4.02162e-10	1.0247e-09	6.34363e-07	3.22932e-07	-6.66226e-18	-4.71861e-13	-1.9629e-13	-0.0552615	2.88398e-11	-0.0902773	-2.8719e-20	0.121055	1.52728e-15
HCC1806-Par	0.0584539	BRD-K31514534		ceranib-2	52.319	-1.28104e-15	0.0494171	1.29064e-07	-5.53728e-17	5.84891e-11	-2.05743e-05	-1.81996e-18	-1.27858e-14	-0.0859717	0.00841565	-9.66168e-17	0.0283966	2.8958e-19	7.44978e-17	2.36976e-12	5.36835e-14	1.07116e-12	-1.75434e-09	1.01716e-09	6.34363e-07	3.22932e-07	3.38166e-17	-3.23131e-13	-2.17877e-13	-0.0551737	2.94176e-11	-0.0951501	-4.35437e-20	0.120243	1.8666e-15
HCC1806-Par	0.0878	BRD-K31514534		ceranib-2	49.7943	-7.03366e-16	0.0513912	1.32098e-07	-6.6064e-15	1.16007e-10	-2.05769e-05	-1.85835e-18	-8.09248e-15	-0.0761151	0.00375285	-7.42147e-17	0.0263549	8.73225e-19	8.09648e-17	2.05021e-12	4.80773e-14	1.05564e-12	-3.26725e-09	1.00422e-09	6.34365e-07	3.22933e-07	9.76815e-17	-1.47937e-13	-2.70701e-13	-0.0559969	3.21054e-11	-0.102159	-6.2369e-20	0.120231	2.42017e-15
HCC1806-Par	0.131879	BRD-K31514534		ceranib-2	47.332	3.92754e-16	0.054213	1.36034e-07	-1.56446e-14	2.02782e-10	-2.05772e-05	-2.01236e-18	-1.08904e-15	-0.0607275	-0.00156807	-3.68868e-17	0.0227145	1.83188e-18	9.16472e-17	1.58514e-12	3.25434e-14	1.05619e-12	-5.19672e-09	9.50894e-10	6.34366e-07	3.22935e-07	1.78989e-16	1.75123e-13	-3.45536e-13	-0.0569748	3.74233e-11	-0.114507	-9.23944e-20	0.119663	3.17817e-15
HCC1806-Par	0.198088	BRD-K31514534		ceranib-2	44.9321	1.73629e-15	0.053355	1.2766e-07	-2.09071e-14	2.80319e-10	-2.05504e-05	-2.47671e-18	5.42735e-15	-0.0475195	-0.00128223	2.68254e-18	0.0172516	2.54545e-18	1.07157e-16	1.20188e-12	6.11291e-15	1.02354e-12	-6.71406e-09	8.80204e-10	6.34366e-07	3.22935e-07	2.01972e-16	4.34762e-13	-3.77803e-13	-0.0557937	4.62133e-11	-0.12752	-1.31274e-19	0.116393	3.74677e-15
HCC1806-Par	0.297535	BRD-K31514534		ceranib-2	42.5947	4.05744e-15	0.0532321	1.18061e-07	-2.7358e-14	3.74814e-10	-2.05172e-05	-3.27941e-18	1.43765e-14	-0.028293	0.000978575	6.77976e-17	0.0100691	3.75591e-18	1.32861e-16	8.51125e-13	-4.35874e-14	1.03757e-12	-9.60927e-09	7.59609e-10	6.34363e-07	3.22935e-07	2.34678e-16	6.63755e-13	-4.01996e-13	-0.0531036	5.65654e-11	-0.14973	-1.90992e-19	0.110858	4.58989e-15
HCC1806-Par	0.44691	BRD-K31514534		ceranib-2	40.3197	7.15335e-15	0.048521	9.21882e-08	-2.70024e-14	4.17988e-10	-2.04628e-05	-4.25587e-18	1.82732e-14	-0.017966	0.0114675	1.364e-16	0.000263401	4.95937e-18	1.38823e-16	8.77222e-13	-1.10841e-13	1.13486e-12	-1.1484e-08	5.56936e-10	6.34355e-07	3.22933e-07	2.13381e-16	5.89556e-13	-3.19081e-13	-0.0474264	6.15338e-11	-0.178117	-2.60639e-19	0.100961	5.40685e-15
HCC1806-Par	0.671276	BRD-K31514534		ceranib-2	38.1071	1.14285e-14	0.0450087	3.90804e-08	-2.5178e-14	3.90316e-10	-2.03836e-05	-5.35455e-18	2.5206e-14	0.00446791	0.0189915	2.48009e-16	-0.02256	6.84704e-18	1.29045e-16	7.93061e-13	-2.00093e-13	1.06149e-12	-1.64452e-08	4.60859e-11	6.34341e-07	3.2293e-07	2.80889e-16	5.92274e-13	-5.85957e-14	-0.0324434	6.19774e-11	-0.230449	-3.85027e-19	0.0804028	6.61023e-15
HCC1806-Par	1.00828	BRD-K31514534		ceranib-2	35.957	1.35189e-14	0.0365389	-1.19368e-08	-2.85245e-14	4.12909e-10	-2.0289e-05	-6.21827e-18	3.29283e-14	0.0272673	0.0181304	3.13557e-16	-0.041925	7.71765e-18	1.16728e-16	3.40357e-13	-2.41888e-13	8.63282e-13	-2.16888e-08	-2.7661e-10	6.34335e-07	3.22928e-07	3.53943e-16	1.2956e-12	1.2596e-13	-0.0238863	5.84805e-11	-0.268179	-4.86979e-19	0.0650951	7.78488e-15
HCC1806-Par	1.51448	BRD-K31514534		ceranib-2	33.8693	1.5699e-14	0.0263918	-6.87266e-08	-2.88508e-14	4.28279e-10	-2.01798e-05	-6.99848e-18	3.90963e-14	0.0456352	0.019176	3.73155e-16	-0.0625945	8.52392e-18	9.97395e-17	-1.44456e-13	-2.83694e-13	6.32327e-13	-2.64167e-08	-6.13011e-10	6.34327e-07	3.22925e-07	4.0187e-16	1.89326e-12	3.42198e-13	-0.0127432	5.09901e-11	-0.305759	-5.91539e-19	0.0472201	8.63461e-15
HCC1806-Par	2.27481	BRD-K31514534		ceranib-2	31.8441	1.80469e-14	0.0118167	-1.3483e-07	-3.23269e-14	5.45592e-10	-1.99886e-05	-7.99798e-18	4.85925e-14	0.0712485	0.0197722	4.34944e-16	-0.087249	9.5257e-18	7.41994e-17	-1.38167e-12	-3.23559e-13	2.44674e-13	-3.18882e-08	-9.25859e-10	6.34318e-07	3.22921e-07	4.48786e-16	2.66907e-12	5.84155e-13	-0.000683613	5.57945e-11	-0.34762	-7.3021e-19	0.0263108	1.0011e-14
HCC1806-Par	3.41686	BRD-K31514534		ceranib-2	29.8812	1.88845e-14	0.00179678	-1.76092e-07	-3.85876e-14	7.44883e-10	-1.98493e-05	-8.26917e-18	5.6622e-14	0.0890757	0.017202	4.40774e-16	-0.10386	1.00957e-17	5.53552e-17	-3.00609e-12	-3.0838e-13	-7.58818e-14	-3.38182e-08	-1.29796e-09	6.34316e-07	3.2292e-07	5.00326e-16	3.37251e-12	7.25667e-13	0.0052312	5.69615e-11	-0.368616	-8.2837e-19	0.0148694	1.06577e-14
HCC1806-Par	5.13225	BRD-K31514534		ceranib-2	27.9808	1.9129e-14	-0.00508989	-2.0877e-07	-4.3331e-14	9.10988e-10	-1.97569e-05	-8.41412e-18	6.19703e-14	0.0986937	0.0146012	4.44482e-16	-0.11575	1.06566e-17	3.97822e-17	-4.4073e-12	-2.84249e-13	-3.69561e-13	-3.00661e-08	-1.58406e-09	6.34315e-07	3.22919e-07	4.64542e-16	3.75145e-12	8.10853e-13	0.00923622	4.63514e-11	-0.377344	-8.95407e-19	0.00797402	1.07784e-14
HCC1806-Par	7.70884	BRD-K31514534		ceranib-2	26.1429	1.88454e-14	-0.0112026	-2.41181e-07	-4.59216e-14	9.89957e-10	-1.97058e-05	-8.37013e-18	6.42741e-14	0.102846	0.0102778	4.34561e-16	-0.126385	1.03151e-17	2.46933e-17	-5.44112e-12	-2.60117e-13	-6.33296e-13	-2.79427e-08	-1.67676e-09	6.34316e-07	3.22919e-07	4.44406e-16	4.16302e-12	8.40337e-13	0.011687	3.85478e-11	-0.37811	-9.22393e-19	0.00382621	1.09183e-14
HCC1806-Par	11.579	BRD-K31514534		ceranib-2	24.3673	1.80505e-14	-0.016039	-2.71482e-07	-4.90218e-14	1.04673e-09	-1.96731e-05	-8.10549e-18	6.57283e-14	0.106002	0.00248469	4.18081e-16	-0.136804	9.53536e-18	-5.54377e-18	-6.53044e-12	-2.27386e-13	-9.19453e-13	-2.55039e-08	-1.71777e-09	6.3432e-07	3.22919e-07	4.3728e-16	4.60065e-12	8.42842e-13	0.013219	3.23251e-11	-0.374474	-9.30242e-19	0.00128355	1.10833e-14
HCC1806-Par	17.3921	BRD-K31514534		ceranib-2	22.6542	1.77894e-14	-0.0197532	-2.9898e-07	-4.97492e-14	1.07277e-09	-1.96426e-05	-8.11081e-18	6.67912e-14	0.108441	0.000135559	4.12476e-16	-0.145615	9.16276e-18	-1.45807e-17	-7.23493e-12	-2.12954e-13	-1.12572e-12	-2.43466e-08	-1.78521e-09	6.34321e-07	3.22919e-07	4.24869e-16	4.81926e-12	8.65013e-13	0.0152137	2.72876e-11	-0.374459	-9.44388e-19	-0.00137845	1.1459e-14
HCC1806-Par	26.1236	BRD-K31514534		ceranib-2	21.0036	1.73834e-14	-0.0247154	-3.31131e-07	-5.02501e-14	1.09251e-09	-1.96079e-05	-8.04625e-18	6.684e-14	0.109542	-0.00282272	4.02854e-16	-0.155468	8.63471e-18	-2.91028e-17	-7.97248e-12	-1.97007e-13	-1.32351e-12	-2.34518e-08	-1.84587e-09	6.34323e-07	3.22919e-07	4.11284e-16	5.13083e-12	8.99845e-13	0.0170176	2.10795e-11	-0.373738	-9.55221e-19	-0.00415386	1.18905e-14
HCC1806-Par	39.2387	BRD-K31514534		ceranib-2	19.4154	1.65512e-14	-0.0330242	-3.92669e-07	-5.17073e-14	1.10108e-09	-1.95555e-05	-7.99509e-18	6.4414e-14	0.109315	-0.00728779	3.83922e-16	-0.176872	7.57241e-18	-7.01984e-17	-9.20387e-12	-1.6782e-13	-1.59843e-12	-1.95961e-08	-1.86232e-09	6.34325e-07	3.22919e-07	3.84751e-16	5.59188e-12	8.50073e-13	0.0183306	1.76937e-11	-0.371504	-9.58367e-19	-0.00666687	1.32803e-14
HCC1806-Par	58.9381	BRD-K31514534		ceranib-2	17.8896	1.5549e-14	-0.0463345	-4.84749e-07	-5.4448e-14	1.12522e-09	-1.94709e-05	-7.78662e-18	5.8306e-14	0.105572	-0.0132989	3.56177e-16	-0.207781	6.3546e-18	-1.50662e-16	-1.10014e-11	-1.30451e-13	-1.82467e-12	-1.38605e-08	-1.90887e-09	6.34328e-07	3.22918e-07	3.45789e-16	6.34491e-12	8.34484e-13	0.0184521	1.69221e-11	-0.369606	-9.58494e-19	-0.00945272	1.55573e-14
HCC1806-Par	88.5273	BRD-K31514534		ceranib-2	16.4262	1.39974e-14	-0.0666902	-6.26197e-07	-5.77471e-14	1.16787e-09	-1.93328e-05	-7.70065e-18	5.09572e-14	0.0998987	-0.0177215	3.11394e-16	-0.251413	4.45621e-18	-2.63603e-16	-1.31657e-11	-7.92649e-14	-2.19786e-12	-3.22545e-09	-1.94067e-09	6.34333e-07	3.22916e-07	2.73905e-16	7.13595e-12	7.64395e-13	0.018787	1.51955e-11	-0.36573	-9.63247e-19	-0.0136357	1.8897e-14
HCC1806-Par	132.972	BRD-K31514534		ceranib-2	15.0252	1.30055e-14	-0.105148	-8.60532e-07	-6.08016e-14	1.27792e-09	-1.9133e-05	-7.79581e-18	4.185e-14	0.0749449	-0.0139724	2.32298e-16	-0.316929	1.70194e-18	-4.30331e-16	-1.62114e-11	-8.78309e-15	-2.50383e-12	1.51652e-08	-1.92623e-09	6.34338e-07	3.22911e-07	1.38953e-16	8.05358e-12	5.94552e-13	0.0147387	3.47925e-11	-0.359619	-9.59999e-19	-0.0191902	2.38499e-14
HCC1806-Par	199.728	BRD-K31514534		ceranib-2	13.6867	1.23247e-14	-0.134018	-9.70066e-07	-5.30041e-14	1.24554e-09	-1.90555e-05	-7.5261e-18	2.89502e-14	0.0291663	-0.00221083	1.7078e-16	-0.338054	-7.52918e-19	-4.52161e-16	-1.68095e-11	1.985e-14	-2.49702e-12	1.88681e-08	-1.63456e-09	6.34337e-07	3.22908e-07	-1.03625e-17	7.94292e-12	6.07388e-13	0.00567534	-1.18116e-11	-0.341084	-8.86914e-19	-0.0166953	2.70703e-14
HCC1806-Par	300	BRD-K31514534		ceranib-2	12.4107	1.26765e-14	-0.150798	-8.02671e-07	-3.37945e-14	9.67974e-10	-1.91017e-05	-5.99921e-18	1.88379e-14	-0.0140552	0.0120539	6.89182e-17	-0.256505	-2.4858e-18	-2.03682e-16	-1.02936e-11	-6.96813e-14	-1.4752e-12	-1.96243e-08	-1.23452e-09	6.34317e-07	3.22905e-07	-3.0295e-17	8.77842e-12	7.22178e-13	-0.00627869	-5.40784e-11	-0.316493	-8.1608e-19	-0.0123693	2.1664e-14
HCC1806-Par	0.001	BRD-K86525559		AZD7762	81	1.02399e-14	0.0988654	2.28341e-07	1.24792e-14	-5.07335e-10	-2.0963e-05	-4.72107e-18	-7.52275e-15	-0.0549114	0.0512372	1.86834e-16	0.0510365	8.00495e-18	1.74157e-16	6.98936e-12	-2.21809e-13	1.95939e-12	-1.57191e-08	4.24234e-10	6.34334e-07	3.22932e-07	3.25622e-16	-4.44191e-12	-3.86089e-13	-0.0559691	6.80228e-11	-0.182942	-1.32683e-19	0.12823	7.04445e-15
HCC1806-Par	0.00150204	BRD-K86525559		AZD7762	77.851	1.02574e-14	0.0986849	2.27691e-07	1.21369e-14	-5.01738e-10	-2.09608e-05	-4.72445e-18	-7.24625e-15	-0.0544241	0.0509798	1.87526e-16	0.0506937	8.01306e-18	1.74405e-16	6.9513e-12	-2.21782e-13	1.95597e-12	-1.57601e-08	4.23606e-10	6.34334e-07	3.22932e-07	3.26647e-16	-4.41304e-12	-3.87336e-13	-0.0559179	6.80689e-11	-0.183277	-1.3408e-19	0.128049	7.05054e-15
HCC1806-Par	0.00225612	BRD-K86525559		AZD7762	74.7643	1.02758e-14	0.0984181	2.26676e-07	1.16312e-14	-4.93292e-10	-2.09573e-05	-4.72664e-18	-6.82656e-15	-0.0536883	0.050555	1.88492e-16	0.0501543	8.0204e-18	1.74862e-16	6.89328e-12	-2.21602e-13	1.94891e-12	-1.5833e-08	4.22041e-10	6.34334e-07	3.22932e-07	3.28115e-16	-4.36831e-12	-3.88724e-13	-0.0558056	6.80957e-11	-0.183739	-1.36149e-19	0.127753	7.05509e-15
HCC1806-Par	0.00338878	BRD-K86525559		AZD7762	71.7402	1.0289e-14	0.0980022	2.25083e-07	1.08683e-14	-4.80151e-10	-2.09516e-05	-4.7262e-18	-6.18272e-15	-0.0525761	0.0498566	1.89747e-16	0.0493112	8.02227e-18	1.75611e-16	6.80306e-12	-2.21058e-13	1.93555e-12	-1.59441e-08	4.19259e-10	6.34335e-07	3.22932e-07	3.30061e-16	-4.29754e-12	-3.90363e-13	-0.0556007	6.81129e-11	-0.184333	-1.3919e-19	0.127283	7.05458e-15
HCC1806-Par	0.00509009	BRD-K86525559		AZD7762	68.7784	1.03006e-14	0.0973301	2.22656e-07	9.68921e-15	-4.59527e-10	-2.09426e-05	-4.72595e-18	-5.19932e-15	-0.0509008	0.0487893	1.91429e-16	0.0480461	8.01958e-18	1.76617e-16	6.6634e-12	-2.20055e-13	1.9153e-12	-1.60805e-08	4.16029e-10	6.34335e-07	3.22932e-07	3.32626e-16	-4.18735e-12	-3.93311e-13	-0.0553203	6.82164e-11	-0.185134	-1.43694e-19	0.126595	7.0515e-15
HCC1806-Par	0.00764551	BRD-K86525559		AZD7762	65.8791	1.03181e-14	0.0963207	2.19011e-07	7.91825e-15	-4.28548e-10	-2.09292e-05	-4.72559e-18	-3.72217e-15	-0.0483845	0.0471863	1.93955e-16	0.0461458	8.01554e-18	1.78128e-16	6.45361e-12	-2.18548e-13	1.88488e-12	-1.62854e-08	4.11178e-10	6.34336e-07	3.22932e-07	3.36478e-16	-4.02186e-12	-3.97738e-13	-0.0548992	6.83718e-11	-0.186338	-1.50461e-19	0.125561	7.04685e-15
HCC1806-Par	0.0114839	BRD-K86525559		AZD7762	63.0422	1.03444e-14	0.0948044	2.13536e-07	5.25811e-15	-3.82017e-10	-2.0909e-05	-4.72503e-18	-1.50346e-15	-0.044605	0.0447784	1.97749e-16	0.0432915	8.00947e-18	1.80397e-16	6.1385e-12	-2.16284e-13	1.83918e-12	-1.65931e-08	4.0389e-10	6.34337e-07	3.22933e-07	3.42265e-16	-3.77327e-12	-4.04389e-13	-0.0542666	6.86053e-11	-0.188145	-1.60624e-19	0.124009	7.03989e-15
HCC1806-Par	0.0172492	BRD-K86525559		AZD7762	60.2678	1.03922e-14	0.0928644	2.06584e-07	1.42531e-15	-3.15122e-10	-2.08808e-05	-4.73234e-18	1.66245e-15	-0.0392635	0.0415231	2.03785e-16	0.0393937	8.0171e-18	1.80813e-16	5.70107e-12	-2.13914e-13	1.78019e-12	-1.67243e-08	3.96437e-10	6.34338e-07	3.22933e-07	3.52505e-16	-3.44707e-12	-4.1604e-13	-0.05343	6.98871e-11	-0.190839	-1.74315e-19	0.121929	7.04526e-15
HCC1806-Par	0.025909	BRD-K86525559		AZD7762	57.5557	1.02311e-14	0.0907951	2.01268e-07	-2.34998e-15	-2.49189e-10	-2.08545e-05	-4.73857e-18	4.74471e-15	-0.0344128	0.0381234	2.0447e-16	0.0365437	7.91037e-18	1.81083e-16	5.28364e-12	-2.07316e-13	1.71625e-12	-1.65736e-08	4.11286e-10	6.3434e-07	3.22933e-07	3.566e-16	-3.09833e-12	-4.35344e-13	-0.0532432	7.31179e-11	-0.19101	-1.84064e-19	0.120708	6.97377e-15
HCC1806-Par	0.0389163	BRD-K86525559		AZD7762	54.9061	9.82731e-15	0.0872804	1.91819e-07	-7.22297e-15	-1.65664e-10	-2.08178e-05	-4.74335e-18	9.01365e-15	-0.0278206	0.0329157	2.01662e-16	0.0324843	7.63458e-18	1.85902e-16	4.69441e-12	-1.94749e-13	1.60416e-12	-1.69937e-08	4.43918e-10	6.34344e-07	3.22934e-07	3.60017e-16	-2.54846e-12	-4.54147e-13	-0.0529866	7.76711e-11	-0.189783	-1.95911e-19	0.119027	6.83037e-15
HCC1806-Par	0.0584539	BRD-K86525559		AZD7762	52.319	9.71901e-15	0.0851035	1.80466e-07	-1.08493e-14	-1.18771e-10	-2.07918e-05	-4.75797e-18	1.29192e-14	-0.020757	0.0279713	2.07718e-16	0.0273036	7.53624e-18	1.87079e-16	4.20222e-12	-1.89498e-13	1.48471e-12	-1.82027e-08	4.39429e-10	6.34346e-07	3.22935e-07	3.81817e-16	-2.11475e-12	-4.39424e-13	-0.0512473	8.13956e-11	-0.192705	-2.11736e-19	0.116063	6.78939e-15
HCC1806-Par	0.0878	BRD-K86525559		AZD7762	49.7943	9.98943e-15	0.083552	1.68167e-07	-1.30358e-14	-8.73953e-11	-2.07639e-05	-4.82875e-18	1.62438e-14	-0.0138947	0.0250202	2.22081e-16	0.0214844	7.61418e-18	1.87963e-16	3.8481e-12	-1.93534e-13	1.37901e-12	-1.9779e-08	3.90014e-10	6.34346e-07	3.22935e-07	4.04073e-16	-1.83166e-12	-4.00344e-13	-0.0482554	8.52092e-11	-0.199103	-2.33236e-19	0.111917	6.83654e-15
HCC1806-Par	0.131879	BRD-K86525559		AZD7762	47.332	1.04528e-14	0.0804315	1.47073e-07	-1.58442e-14	-3.30334e-11	-2.07077e-05	-5.01385e-18	2.11989e-14	-0.00327278	0.0220211	2.44427e-16	0.0119237	7.68638e-18	1.93363e-16	3.37688e-12	-2.01964e-13	1.21662e-12	-2.22936e-08	2.93666e-10	6.34346e-07	3.22935e-07	4.24881e-16	-1.42567e-12	-3.43908e-13	-0.0435759	9.19618e-11	-0.209319	-2.69285e-19	0.105287	7.02232e-15
HCC1806-Par	0.198088	BRD-K86525559		AZD7762	44.9321	1.13388e-14	0.0767977	1.16643e-07	-1.82034e-14	1.73557e-11	-2.0631e-05	-5.21489e-18	2.64518e-14	0.00991963	0.0182258	2.78613e-16	-0.00168269	7.99289e-18	1.88072e-16	2.85372e-12	-2.17861e-13	1.02731e-12	-2.52852e-08	9.64252e-11	6.34344e-07	3.22935e-07	4.72227e-16	-9.7487e-13	-2.28418e-13	-0.0364225	9.83762e-11	-0.226715	-3.22245e-19	0.0953283	7.38881e-15
HCC1806-Par	0.297535	BRD-K86525559		AZD7762	42.5947	1.22893e-14	0.071941	7.43674e-08	-2.12875e-14	8.34702e-11	-2.05223e-05	-5.36783e-18	3.28307e-14	0.0268403	0.0127525	3.20155e-16	-0.0208413	8.42214e-18	1.74505e-16	2.06426e-12	-2.3385e-13	7.24054e-13	-2.84791e-08	-1.99875e-10	6.34342e-07	3.22934e-07	5.29973e-16	-3.64588e-13	-8.58434e-14	-0.0267937	1.04424e-10	-0.249201	-3.97067e-19	0.0821246	7.98184e-15
HCC1806-Par	0.44691	BRD-K86525559		AZD7762	40.3197	1.27452e-14	0.0603412	1.85242e-08	-2.79935e-14	2.04984e-10	-2.03819e-05	-5.66267e-18	4.04586e-14	0.0460056	0.00410195	3.45279e-16	-0.0418016	8.37472e-18	1.41389e-16	7.96418e-13	-2.35063e-13	3.98262e-13	-3.13923e-08	-3.80567e-10	6.34342e-07	3.22933e-07	5.81289e-16	7.69953e-13	5.96195e-14	-0.0199745	1.10591e-10	-0.270341	-4.75158e-19	0.0689402	8.74289e-15
HCC1806-Par	0.671276	BRD-K86525559		AZD7762	38.1071	1.37681e-14	0.0433631	-4.63073e-08	-3.88139e-14	3.9319e-10	-2.02291e-05	-6.30259e-18	4.89932e-14	0.0681807	-0.00418973	3.64214e-16	-0.0634213	8.24088e-18	9.84903e-17	-8.74741e-13	-2.33393e-13	7.75191e-14	-3.44156e-08	-4.40682e-10	6.34344e-07	3.22932e-07	6.24e-16	2.122e-12	1.44385e-13	-0.017627	1.25033e-10	-0.29236	-5.64725e-19	0.0575096	1.02599e-14
HCC1806-Par	1.00828	BRD-K86525559		AZD7762	35.957	1.41001e-14	0.0291177	-1.05068e-07	-4.83885e-14	5.63445e-10	-2.01113e-05	-6.61943e-18	5.55642e-14	0.0842397	-0.012689	3.69045e-16	-0.0833592	7.70178e-18	5.77414e-17	-2.73482e-12	-2.1558e-13	-2.98828e-13	-3.3501e-08	-4.73999e-10	6.34348e-07	3.22932e-07	6.15547e-16	3.16595e-12	1.69151e-13	-0.0158067	1.28167e-10	-0.303255	-6.28601e-19	0.0492512	1.14044e-14
HCC1806-Par	1.51448	BRD-K86525559		AZD7762	33.8693	1.36929e-14	0.0240926	-1.36378e-07	-5.07717e-14	6.14476e-10	-2.00708e-05	-6.47911e-18	5.56203e-14	0.085722	-0.0165986	3.60568e-16	-0.09412	7.20633e-18	2.84105e-17	-3.69441e-12	-2.01259e-13	-4.65679e-13	-3.1e-08	-4.99566e-10	6.3435e-07	3.22931e-07	5.98967e-16	3.41567e-12	1.59017e-13	-0.0145656	1.26496e-10	-0.302501	-6.37121e-19	0.0467946	1.19718e-14
HCC1806-Par	2.27481	BRD-K86525559		AZD7762	31.8441	1.30482e-14	0.0163348	-2.07938e-07	-5.51141e-14	7.00906e-10	-2.00143e-05	-6.30559e-18	5.44105e-14	0.0874416	-0.0234554	3.53281e-16	-0.120165	6.51993e-18	-4.01172e-17	-5.67844e-12	-1.72441e-13	-7.38478e-13	-2.44044e-08	-5.96831e-10	6.34355e-07	3.22931e-07	5.81104e-16	3.7532e-12	1.50549e-13	-0.0125384	1.33254e-10	-0.300559	-6.43929e-19	0.0436706	1.34247e-14
HCC1806-Par	3.41686	BRD-K86525559		AZD7762	29.8812	1.26017e-14	0.00624583	-2.96439e-07	-6.25193e-14	8.31026e-10	-1.99353e-05	-6.31456e-18	5.48394e-14	0.0944513	-0.0322206	3.5079e-16	-0.152658	5.90757e-18	-1.2569e-16	-8.25702e-12	-1.3317e-13	-1.09318e-12	-1.59347e-08	-7.24501e-10	6.34362e-07	3.22932e-07	5.45101e-16	4.21303e-12	1.63563e-13	-0.0105057	1.38074e-10	-0.302756	-6.7022e-19	0.0391528	1.54569e-14
HCC1806-Par	5.13225	BRD-K86525559		AZD7762	27.9808	1.17095e-14	-0.00221167	-3.69233e-07	-6.82049e-14	9.32674e-10	-1.98822e-05	-6.09597e-18	5.30276e-14	0.0950177	-0.0406512	3.3445e-16	-0.178048	5.18622e-18	-2.04474e-16	-1.05233e-11	-8.97182e-14	-1.32488e-12	-7.99244e-09	-7.78205e-10	6.34368e-07	3.22932e-07	5.12663e-16	4.59333e-12	1.67439e-13	-0.010073	1.38198e-10	-0.299208	-6.73052e-19	0.0371694	1.68373e-14
HCC1806-Par	7.70884	BRD-K86525559		AZD7762	26.1429	1.075e-14	-0.00478506	-4.1735e-07	-6.99645e-14	9.63883e-10	-1.98711e-05	-5.71828e-18	4.89669e-14	0.0894615	-0.0453659	3.24606e-16	-0.195417	4.57335e-18	-2.60934e-16	-1.20165e-11	-6.34842e-14	-1.4294e-12	-4.45563e-10	-8.17207e-10	6.34373e-07	3.22932e-07	4.8262e-16	4.53699e-12	1.27948e-13	-0.0096513	1.33368e-10	-0.291839	-6.4997e-19	0.0378892	1.76846e-14
HCC1806-Par	11.579	BRD-K86525559		AZD7762	24.3673	1.0367e-14	-0.00843453	-4.60304e-07	-7.19326e-14	1.0059e-09	-1.98453e-05	-5.69676e-18	4.76814e-14	0.0889038	-0.0475933	3.20608e-16	-0.209993	4.20868e-18	-2.94157e-16	-1.32011e-11	-4.64678e-14	-1.55667e-12	4.12519e-09	-8.73274e-10	6.34376e-07	3.22932e-07	4.56115e-16	4.59442e-12	1.12408e-13	-0.00895535	1.32538e-10	-0.289679	-6.49456e-19	0.0371297	1.85113e-14
HCC1806-Par	17.3921	BRD-K86525559		AZD7762	22.6542	9.99835e-15	-0.0116396	-5.02171e-07	-7.30682e-14	1.0311e-09	-1.98244e-05	-5.60709e-18	4.5311e-14	0.0867632	-0.0496237	3.17563e-16	-0.223645	3.92718e-18	-3.30508e-16	-1.43151e-11	-3.16155e-14	-1.64167e-12	8.19923e-09	-9.17595e-10	6.34378e-07	3.22932e-07	4.30418e-16	4.61971e-12	1.30385e-13	-0.00842616	1.31255e-10	-0.287671	-6.45513e-19	0.0366342	1.93444e-14
HCC1806-Par	26.1236	BRD-K86525559		AZD7762	21.0036	9.46485e-15	-0.017032	-5.60644e-07	-7.44657e-14	1.06853e-09	-1.97901e-05	-5.50193e-18	4.26544e-14	0.0842528	-0.0524486	3.10969e-16	-0.242314	3.45785e-18	-3.75321e-16	-1.58476e-11	-1.04442e-14	-1.78443e-12	1.31108e-08	-9.73998e-10	6.34382e-07	3.22932e-07	3.9584e-16	4.72734e-12	1.56331e-13	-0.00721948	1.2918e-10	-0.284923	-6.43304e-19	0.035185	2.03603e-14
HCC1806-Par	39.2387	BRD-K86525559		AZD7762	19.4154	8.67398e-15	-0.023082	-6.3916e-07	-7.58679e-14	1.10616e-09	-1.97506e-05	-5.3362e-18	3.93719e-14	0.0812127	-0.0562322	3.01876e-16	-0.268319	2.78018e-18	-4.28412e-16	-1.7891e-11	2.03483e-14	-2.02733e-12	1.96529e-08	-1.06674e-09	6.34387e-07	3.22932e-07	3.54823e-16	4.81471e-12	1.73497e-13	-0.00498188	1.27933e-10	-0.280243	-6.38433e-19	0.0334215	2.17373e-14
HCC1806-Par	58.9381	BRD-K86525559		AZD7762	17.8896	7.36074e-15	-0.0320049	-7.44562e-07	-7.89976e-14	1.16692e-09	-1.96888e-05	-5.01691e-18	3.43261e-14	0.0758813	-0.0617071	2.84369e-16	-0.306286	1.66115e-18	-5.0694e-16	-2.06701e-11	6.84357e-14	-2.4021e-12	3.17481e-08	-1.19319e-09	6.34394e-07	3.22932e-07	2.93662e-16	5.06048e-12	4.97049e-14	-0.00253949	1.27023e-10	-0.272681	-6.28767e-19	0.0316826	2.37054e-14
HCC1806-Par	88.5273	BRD-K86525559		AZD7762	16.4262	5.79636e-15	-0.0592901	-9.31383e-07	-8.61415e-14	1.34266e-09	-1.94989e-05	-4.72023e-18	2.75083e-14	0.0644284	-0.0659056	2.41462e-16	-0.366591	-2.41205e-19	-6.80204e-16	-2.44806e-11	1.3535e-13	-2.72406e-12	5.40827e-08	-1.37538e-09	6.34401e-07	3.2293e-07	1.61183e-16	5.89542e-12	-2.04597e-13	-0.00263278	1.29874e-10	-0.272009	-6.4841e-19	0.0251546	2.75294e-14
HCC1806-Par	132.972	BRD-K86525559		AZD7762	15.0252	4.83529e-15	-0.109611	-1.1948e-06	-9.72635e-14	1.63332e-09	-1.91968e-05	-4.1051e-18	1.32402e-14	0.0324316	-0.0694566	1.57832e-16	-0.445022	-3.16734e-18	-9.83779e-16	-2.94062e-11	2.43337e-13	-3.06262e-12	8.66852e-08	-1.37357e-09	6.34406e-07	3.22924e-07	-6.73035e-17	6.95264e-12	-4.48846e-13	-0.0105387	1.07807e-10	-0.280866	-6.84812e-19	0.0153016	3.45556e-14
HCC1806-Par	199.728	BRD-K86525559		AZD7762	13.6867	3.83395e-15	-0.138626	-1.34459e-06	-9.38658e-14	1.63145e-09	-1.90142e-05	-3.70634e-18	7.07604e-15	0.0140606	-0.0669281	7.85367e-17	-0.483768	-5.55754e-18	-1.09052e-15	-3.12029e-11	2.93797e-13	-3.258e-12	9.49217e-08	-1.08098e-09	6.34404e-07	3.22921e-07	-1.67074e-16	7.504e-12	-4.50495e-13	-0.0114068	9.74965e-11	-0.288428	-7.03948e-19	0.00668955	3.90019e-14
HCC1806-Par	300	BRD-K86525559		AZD7762	12.4107	3.95977e-15	-0.133605	-1.1499e-06	-5.93057e-14	1.07038e-09	-1.91396e-05	-3.58584e-18	3.2142e-15	-0.00632673	-0.0435074	2.72766e-17	-0.397405	-5.98501e-18	-6.83728e-16	-2.29312e-11	1.99282e-13	-2.99064e-12	3.9858e-08	-8.34483e-10	6.34377e-07	3.2292e-07	-4.56152e-17	7.3161e-12	8.73729e-14	-0.00675921	3.66489e-11	-0.275254	-6.57856e-19	0.00547145	3.28051e-14

## Sheet: Supp Data 3 - Sup-Fig1b
stripped_cell_line_name	cpd_conc_umol	broad_cpd_id	cpd_pred_pv	log10(M)	PC1	PC2
HCC1806-Par	0.001	BRD-A36275421		-9	-0.138377	0.0432007
HCC1806-Par	0.00150204	BRD-A36275421		-8.82332	-0.138256	0.0429466
HCC1806-Par	0.00225612	BRD-A36275421		-8.64664	-0.138074	0.0425648
HCC1806-Par	0.00338878	BRD-A36275421		-8.46996	-0.137801	0.0419916
HCC1806-Par	0.00509009	BRD-A36275421		-8.29327	-0.13739	0.0411305
HCC1806-Par	0.00764551	BRD-A36275421		-8.11659	-0.136743	0.0397579
HCC1806-Par	0.0114839	BRD-A36275421		-7.93991	-0.135725	0.0375509
HCC1806-Par	0.0172492	BRD-A36275421		-7.76323	-0.133211	0.033484
HCC1806-Par	0.025909	BRD-A36275421		-7.58655	-0.129567	0.0284818
HCC1806-Par	0.0389163	BRD-A36275421		-7.40987	-0.12403	0.0218702
HCC1806-Par	0.0584539	BRD-A36275421		-7.23319	-0.116571	0.0120308
HCC1806-Par	0.0878	BRD-A36275421		-7.05651	-0.107411	0.000462479
HCC1806-Par	0.131879	BRD-A36275421		-6.87982	-0.0992252	-0.00614792
HCC1806-Par	0.198088	BRD-A36275421		-6.70314	-0.0933016	-0.00908884
HCC1806-Par	0.297535	BRD-A36275421		-6.52646	-0.0893637	-0.0106456
HCC1806-Par	0.44691	BRD-A36275421		-6.34978	-0.0835782	-0.0129675
HCC1806-Par	0.671276	BRD-A36275421		-6.1731	-0.0748425	-0.0162355
HCC1806-Par	1.00828	BRD-A36275421		-5.99642	-0.0632328	-0.0200246
HCC1806-Par	1.51448	BRD-A36275421		-5.81974	-0.0473986	-0.0259803
HCC1806-Par	2.27481	BRD-A36275421		-5.64305	-0.0307131	-0.0332715
HCC1806-Par	3.41686	BRD-A36275421		-5.46637	-0.0117962	-0.0374433
HCC1806-Par	5.13225	BRD-A36275421		-5.28969	0.0178614	-0.0390164
HCC1806-Par	7.70884	BRD-A36275421		-5.11301	0.0544921	-0.0398913
HCC1806-Par	11.579	BRD-A36275421		-4.93633	0.151793	-0.033763
HCC1806-Par	17.3921	BRD-A36275421		-4.75965	0.322679	-0.0197667
HCC1806-Par	26.1236	BRD-A36275421		-4.58297	0.460053	-0.0104173
HCC1806-Par	39.2387	BRD-A36275421		-4.40629	0.5454	-0.00958907
HCC1806-Par	58.9381	BRD-A36275421		-4.2296	0.605791	-0.00793754
HCC1806-Par	88.5273	BRD-A36275421		-4.05292	0.687397	-0.00302827
HCC1806-Par	132.972	BRD-A36275421		-3.87624	0.74625	0.00397078
HCC1806-Par	199.728	BRD-A36275421		-3.69956	0.7229	0.0122569
HCC1806-Par	300	BRD-A36275421		-3.52288	0.405187	0.00312257
HCC1806-Par	0.001	BRD-K85606544		-9	-0.121374	0.016951
HCC1806-Par	0.00150204	BRD-K85606544		-8.82332	-0.121195	0.0167004
HCC1806-Par	0.00225612	BRD-K85606544		-8.64664	-0.120929	0.0163262
HCC1806-Par	0.00338878	BRD-K85606544		-8.46996	-0.120529	0.0157641
HCC1806-Par	0.00509009	BRD-K85606544		-8.29327	-0.119935	0.0149192
HCC1806-Par	0.00764551	BRD-K85606544		-8.11659	-0.119236	0.0139517
HCC1806-Par	0.0114839	BRD-K85606544		-7.93991	-0.118196	0.0125116
HCC1806-Par	0.0172492	BRD-K85606544		-7.76323	-0.116694	0.0104547
HCC1806-Par	0.025909	BRD-K85606544		-7.58655	-0.115696	0.00908551
HCC1806-Par	0.0389163	BRD-K85606544		-7.40987	-0.115124	0.00836383
HCC1806-Par	0.0584539	BRD-K85606544		-7.23319	-0.114264	0.00727971
HCC1806-Par	0.0878	BRD-K85606544		-7.05651	-0.113123	0.0058803
HCC1806-Par	0.131879	BRD-K85606544		-6.87982	-0.111233	0.00404025
HCC1806-Par	0.198088	BRD-K85606544		-6.70314	-0.109093	0.00195246
HCC1806-Par	0.297535	BRD-K85606544		-6.52646	-0.106679	9.2342e-05
HCC1806-Par	0.44691	BRD-K85606544		-6.34978	-0.102593	-0.00253941
HCC1806-Par	0.671276	BRD-K85606544		-6.1731	-0.0975782	-0.00539581
HCC1806-Par	1.00828	BRD-K85606544		-5.99642	-0.0935085	-0.00774278
HCC1806-Par	1.51448	BRD-K85606544		-5.81974	-0.0897634	-0.00988391
HCC1806-Par	2.27481	BRD-K85606544		-5.64305	-0.0846091	-0.0124374
HCC1806-Par	3.41686	BRD-K85606544		-5.46637	-0.0805756	-0.0145581
HCC1806-Par	5.13225	BRD-K85606544		-5.28969	-0.0782358	-0.0157939
HCC1806-Par	7.70884	BRD-K85606544		-5.11301	-0.0753461	-0.0168556
HCC1806-Par	11.579	BRD-K85606544		-4.93633	-0.071501	-0.0184657
HCC1806-Par	17.3921	BRD-K85606544		-4.75965	-0.0686362	-0.0199918
HCC1806-Par	26.1236	BRD-K85606544		-4.58297	-0.0649182	-0.0220254
HCC1806-Par	39.2387	BRD-K85606544		-4.40629	-0.0607729	-0.0239346
HCC1806-Par	58.9381	BRD-K85606544		-4.2296	-0.0536219	-0.0257919
HCC1806-Par	88.5273	BRD-K85606544		-4.05292	-0.0439079	-0.0270426
HCC1806-Par	132.972	BRD-K85606544		-3.87624	-0.0327454	-0.0262154
HCC1806-Par	199.728	BRD-K85606544		-3.69956	-0.0427717	-0.0203946
HCC1806-Par	300	BRD-K85606544		-3.52288	-0.0806354	-0.0131907
HCC1806-Par	0.001	BRD-K23853216		-9	-0.117692	0.0138625
HCC1806-Par	0.00150204	BRD-K23853216		-8.82332	-0.117423	0.0135039
HCC1806-Par	0.00225612	BRD-K23853216		-8.64664	-0.116993	0.012954
HCC1806-Par	0.00338878	BRD-K23853216		-8.46996	-0.116344	0.0121266
HCC1806-Par	0.00509009	BRD-K23853216		-8.29327	-0.115367	0.0108818
HCC1806-Par	0.00764551	BRD-K23853216		-8.11659	-0.113893	0.00900618
HCC1806-Par	0.0114839	BRD-K23853216		-7.93991	-0.111671	0.00617423
HCC1806-Par	0.0172492	BRD-K23853216		-7.76323	-0.107931	0.00239078
HCC1806-Par	0.025909	BRD-K23853216		-7.58655	-0.101059	-0.00280619
HCC1806-Par	0.0389163	BRD-K23853216		-7.40987	-0.0930479	-0.00608175
HCC1806-Par	0.0584539	BRD-K23853216		-7.23319	-0.0799664	-0.0114694
HCC1806-Par	0.0878	BRD-K23853216		-7.05651	-0.0721439	-0.0148239
HCC1806-Par	0.131879	BRD-K23853216		-6.87982	-0.0648715	-0.0185454
HCC1806-Par	0.198088	BRD-K23853216		-6.70314	-0.0575515	-0.0226821
HCC1806-Par	0.297535	BRD-K23853216		-6.52646	-0.0495959	-0.0275992
HCC1806-Par	0.44691	BRD-K23853216		-6.34978	-0.0425564	-0.0319611
HCC1806-Par	0.671276	BRD-K23853216		-6.1731	-0.033309	-0.0345934
HCC1806-Par	1.00828	BRD-K23853216		-5.99642	-0.0131609	-0.0371826
HCC1806-Par	1.51448	BRD-K23853216		-5.81974	0.00987768	-0.0384263
HCC1806-Par	2.27481	BRD-K23853216		-5.64305	0.0723004	-0.036654
HCC1806-Par	3.41686	BRD-K23853216		-5.46637	0.267216	-0.0239827
HCC1806-Par	5.13225	BRD-K23853216		-5.28969	0.439771	-0.0134673
HCC1806-Par	7.70884	BRD-K23853216		-5.11301	0.563297	-0.00189524
HCC1806-Par	11.579	BRD-K23853216		-4.93633	0.651805	0.00790791
HCC1806-Par	17.3921	BRD-K23853216		-4.75965	0.700442	0.0115521
HCC1806-Par	26.1236	BRD-K23853216		-4.58297	0.721422	0.0123572
HCC1806-Par	39.2387	BRD-K23853216		-4.40629	0.785304	0.0154833
HCC1806-Par	58.9381	BRD-K23853216		-4.2296	0.887056	0.0210597
HCC1806-Par	88.5273	BRD-K23853216		-4.05292	0.988145	0.0265811
HCC1806-Par	132.972	BRD-K23853216		-3.87624	1.06549	0.0354181
HCC1806-Par	199.728	BRD-K23853216		-3.69956	1.02833	0.0450374
HCC1806-Par	300	BRD-K23853216		-3.52288	0.498464	0.0368631
HCC1806-Par	0.001	BRD-K83289131		-9	-0.1362	0.0381964
HCC1806-Par	0.00150204	BRD-K83289131		-8.82332	-0.136057	0.0378501
HCC1806-Par	0.00225612	BRD-K83289131		-8.64664	-0.135842	0.0373193
HCC1806-Par	0.00338878	BRD-K83289131		-8.46996	-0.135519	0.0365221
HCC1806-Par	0.00509009	BRD-K83289131		-8.29327	-0.134834	0.0352838
HCC1806-Par	0.00764551	BRD-K83289131		-8.11659	-0.133574	0.0335096
HCC1806-Par	0.0114839	BRD-K83289131		-7.93991	-0.131815	0.0309831
HCC1806-Par	0.0172492	BRD-K83289131		-7.76323	-0.12819	0.0265735
HCC1806-Par	0.025909	BRD-K83289131		-7.58655	-0.122839	0.0195223
HCC1806-Par	0.0389163	BRD-K83289131		-7.40987	-0.118815	0.0141245
HCC1806-Par	0.0584539	BRD-K83289131		-7.23319	-0.116048	0.010671
HCC1806-Par	0.0878	BRD-K83289131		-7.05651	-0.113436	0.00755182
HCC1806-Par	0.131879	BRD-K83289131		-6.87982	-0.110984	0.00508161
HCC1806-Par	0.198088	BRD-K83289131		-6.70314	-0.108225	0.00283386
HCC1806-Par	0.297535	BRD-K83289131		-6.52646	-0.104853	0.000444994
HCC1806-Par	0.44691	BRD-K83289131		-6.34978	-0.0984676	-0.00361583
HCC1806-Par	0.671276	BRD-K83289131		-6.1731	-0.0918617	-0.00825311
HCC1806-Par	1.00828	BRD-K83289131		-5.99642	-0.083913	-0.0128779
HCC1806-Par	1.51448	BRD-K83289131		-5.81974	-0.0790412	-0.015723
HCC1806-Par	2.27481	BRD-K83289131		-5.64305	-0.0760866	-0.0172638
HCC1806-Par	3.41686	BRD-K83289131		-5.46637	-0.073745	-0.0182096
HCC1806-Par	5.13225	BRD-K83289131		-5.28969	-0.0717465	-0.0190132
HCC1806-Par	7.70884	BRD-K83289131		-5.11301	-0.0700452	-0.0196458
HCC1806-Par	11.579	BRD-K83289131		-4.93633	-0.0680354	-0.0203356
HCC1806-Par	17.3921	BRD-K83289131		-4.75965	-0.0667838	-0.0206422
HCC1806-Par	26.1236	BRD-K83289131		-4.58297	-0.0643672	-0.021048
HCC1806-Par	39.2387	BRD-K83289131		-4.40629	-0.0621305	-0.0207076
HCC1806-Par	58.9381	BRD-K83289131		-4.2296	-0.058176	-0.0193868
HCC1806-Par	88.5273	BRD-K83289131		-4.05292	-0.0493461	-0.0178423
HCC1806-Par	132.972	BRD-K83289131		-3.87624	-0.0390409	-0.0169208
HCC1806-Par	199.728	BRD-K83289131		-3.69956	-0.000701088	-0.0145032
HCC1806-Par	300	BRD-K83289131		-3.52288	-0.0599008	-0.00867595
HCC1806-Par	0.001	BRD-K31514534		-9	-0.13828	0.042555
HCC1806-Par	0.00150204	BRD-K31514534		-8.82332	-0.138205	0.0424005
HCC1806-Par	0.00225612	BRD-K31514534		-8.64664	-0.138093	0.0421685
HCC1806-Par	0.00338878	BRD-K31514534		-8.46996	-0.137941	0.041851
HCC1806-Par	0.00509009	BRD-K31514534		-8.29327	-0.137737	0.0414267
HCC1806-Par	0.00764551	BRD-K31514534		-8.11659	-0.137407	0.0407276
HCC1806-Par	0.0114839	BRD-K31514534		-7.93991	-0.13692	0.0396943
HCC1806-Par	0.0172492	BRD-K31514534		-7.76323	-0.136438	0.03868
HCC1806-Par	0.025909	BRD-K31514534		-7.58655	-0.135687	0.0369081
HCC1806-Par	0.0389163	BRD-K31514534		-7.40987	-0.134268	0.0339687
HCC1806-Par	0.0584539	BRD-K31514534		-7.23319	-0.131722	0.0305343
HCC1806-Par	0.0878	BRD-K31514534		-7.05651	-0.127288	0.0250644
HCC1806-Par	0.131879	BRD-K31514534		-6.87982	-0.121517	0.0172269
HCC1806-Par	0.198088	BRD-K31514534		-6.70314	-0.118254	0.0129509
HCC1806-Par	0.297535	BRD-K31514534		-6.52646	-0.113724	0.00760072
HCC1806-Par	0.44691	BRD-K31514534		-6.34978	-0.108928	0.00316332
HCC1806-Par	0.671276	BRD-K31514534		-6.1731	-0.102433	-0.00103005
HCC1806-Par	1.00828	BRD-K31514534		-5.99642	-0.0975077	-0.00392526
HCC1806-Par	1.51448	BRD-K31514534		-5.81974	-0.0936086	-0.00642111
HCC1806-Par	2.27481	BRD-K31514534		-5.64305	-0.0895921	-0.00901326
HCC1806-Par	3.41686	BRD-K31514534		-5.46637	-0.0861216	-0.0110585
HCC1806-Par	5.13225	BRD-K31514534		-5.28969	-0.0826188	-0.0132294
HCC1806-Par	7.70884	BRD-K31514534		-5.11301	-0.0795191	-0.015155
HCC1806-Par	11.579	BRD-K31514534		-4.93633	-0.0763562	-0.0166985
HCC1806-Par	17.3921	BRD-K31514534		-4.75965	-0.0741099	-0.017683
HCC1806-Par	26.1236	BRD-K31514534		-4.58297	-0.0710266	-0.0188979
HCC1806-Par	39.2387	BRD-K31514534		-4.40629	-0.067198	-0.020297
HCC1806-Par	58.9381	BRD-K31514534		-4.2296	-0.0629243	-0.0216374
HCC1806-Par	88.5273	BRD-K31514534		-4.05292	-0.0539646	-0.0229067
HCC1806-Par	132.972	BRD-K31514534		-3.87624	-0.0257349	-0.0236989
HCC1806-Par	199.728	BRD-K31514534		-3.69956	-0.0224272	-0.0205777
HCC1806-Par	300	BRD-K31514534		-3.52288	-0.0580272	-0.0184752
HCC1806-Par	0.001	BRD-K86525559		-9	-0.121509	0.0178162
HCC1806-Par	0.00150204	BRD-K86525559		-8.82332	-0.121326	0.0175692
HCC1806-Par	0.00225612	BRD-K86525559		-8.64664	-0.121044	0.0171906
HCC1806-Par	0.00338878	BRD-K86525559		-8.46996	-0.120623	0.0166243
HCC1806-Par	0.00509009	BRD-K86525559		-8.29327	-0.119996	0.0157786
HCC1806-Par	0.00764551	BRD-K86525559		-8.11659	-0.119053	0.0145084
HCC1806-Par	0.0114839	BRD-K86525559		-7.93991	-0.117607	0.0125877
HCC1806-Par	0.0172492	BRD-K86525559		-7.76323	-0.115382	0.00972418
HCC1806-Par	0.025909	BRD-K86525559		-7.58655	-0.113763	0.00767801
HCC1806-Par	0.0389163	BRD-K86525559		-7.40987	-0.111862	0.00544697
HCC1806-Par	0.0584539	BRD-K86525559		-7.23319	-0.109778	0.00333803
HCC1806-Par	0.0878	BRD-K86525559		-7.05651	-0.10763	0.00130415
HCC1806-Par	0.131879	BRD-K86525559		-6.87982	-0.103544	-0.00147724
HCC1806-Par	0.198088	BRD-K86525559		-6.70314	-0.098063	-0.0049662
HCC1806-Par	0.297535	BRD-K86525559		-6.52646	-0.0922754	-0.00847665
HCC1806-Par	0.44691	BRD-K86525559		-6.34978	-0.0847193	-0.0119991
HCC1806-Par	0.671276	BRD-K86525559		-6.1731	-0.0782806	-0.0148642
HCC1806-Par	1.00828	BRD-K86525559		-5.99642	-0.07302	-0.0172063
HCC1806-Par	1.51448	BRD-K86525559		-5.81974	-0.0681089	-0.0194513
HCC1806-Par	2.27481	BRD-K86525559		-5.64305	-0.0629119	-0.0219379
HCC1806-Par	3.41686	BRD-K86525559		-5.46637	-0.0478963	-0.0248073
HCC1806-Par	5.13225	BRD-K86525559		-5.28969	-0.0225388	-0.0275116
HCC1806-Par	7.70884	BRD-K86525559		-5.11301	0.00193534	-0.0299661
HCC1806-Par	11.579	BRD-K86525559		-4.93633	0.0192788	-0.0319867
HCC1806-Par	17.3921	BRD-K86525559		-4.75965	0.0360752	-0.0333806
HCC1806-Par	26.1236	BRD-K86525559		-4.58297	0.0600731	-0.0336182
HCC1806-Par	39.2387	BRD-K86525559		-4.40629	0.102014	-0.0321211
HCC1806-Par	58.9381	BRD-K86525559		-4.2296	0.194028	-0.0263874
HCC1806-Par	88.5273	BRD-K86525559		-4.05292	0.31295	-0.0168865
HCC1806-Par	132.972	BRD-K86525559		-3.87624	0.44079	-0.00312055
HCC1806-Par	199.728	BRD-K86525559		-3.69956	0.400659	0.00358521
HCC1806-Par	300	BRD-K86525559		-3.52288	0.0368171	-0.0136164

## Sheet: Supp Data 4 - Sup-Fig2a
cell_line	PC1	PC2	source	Arm
ACH-000789	39.6896	25.2484	training data
ACH-000200	9.77777	-21.3694	training data
ACH-000374	21.8178	-11.1668	training data
ACH-000006	7.9479	52.8962	training data
ACH-000953	20.994	94.4003	training data
ACH-000998	-5.48957	-16.2085	training data
ACH-000577	-5.76938	-48.5026	training data
ACH-000007	-22.2747	-17.2674	training data
ACH-000615	-4.30197	-13.8389	training data
ACH-000178	-1.6582	-17.0503	training data
ACH-000078	28.3205	14.3167	training data
ACH-000903	-3.68069	-31.2014	training data
ACH-000133	31.6332	-12.933	training data
ACH-000728	11.1761	53.0905	training data
ACH-000280	-5.76774	-28.3443	training data
ACH-000400	-26.3443	-22.0001	training data
ACH-000917	-1.37443	-10.8673	training data
ACH-000014	19.8239	-24.6806	training data
ACH-000135	-5.74389	-48.2575	training data
ACH-000535	-24.31	-39.6126	training data
ACH-000425	1.58158	-2.9743	training data
ACH-000785	9.73284	-36.1395	training data
ACH-000316	8.76685	-7.84994	training data
ACH-000522	-1.6765	24.2298	training data
ACH-000525	50.4223	27.4742	training data
ACH-000868	-14.5803	-37.5163	training data
ACH-000911	-29.352	4.90831	training data
ACH-000826	-12.5718	-19.8699	training data
ACH-000363	-13.5104	29.1706	training data
ACH-001274	-7.26135	-8.63139	training data
ACH-000824	-26.0244	-8.0171	training data
ACH-000867	-7.2776	-26.743	training data
ACH-000922	-13.6146	33.7763	training data
ACH-000763	-12.5687	41.1084	training data
ACH-000100	21.5825	11.6976	training data
ACH-000313	22.4281	-45.5876	training data
ACH-000042	-27.7778	-31.8867	training data
ACH-000829	-17.7543	60.9762	training data
ACH-000259	25.8048	29.5964	training data
ACH-000800	37.2461	30.3982	training data
ACH-000101	22.6506	67.9632	training data
ACH-000194	1.16204	-32.6081	training data
ACH-000228	-4.51073	-55.4261	training data
ACH-000605	10.9261	5.70593	training data
ACH-000388	-35.0974	15.344	training data
ACH-000357	-17.2073	31.1141	training data
ACH-000920	34.1036	52.1871	training data
ACH-000334	2.24228	85.667	training data
ACH-000406	-13.2236	37.0562	training data
ACH-000138	-12.7789	-34.3739	training data
ACH-000918	11.7479	58.6885	training data
ACH-000947	5.30672	-8.82358	training data
ACH-000027	24.5275	-24.4245	training data
ACH-000231	19.8634	-9.85624	training data
ACH-000530	52.2186	24.3477	training data
ACH-000782	-0.554278	60.1636	training data
ACH-000174	-5.71846	0.285127	training data
ACH-000743	55.8243	2.76398	training data
ACH-000923	-3.75243	43.1586	training data
ACH-000447	13.3225	-16.9299	training data
ACH-000484	2.5245	-24.5461	training data
ACH-000287	-9.36257	63.3009	training data
ACH-000418	41.5399	-19.4276	training data
ACH-000028	-8.66531	-25.0129	training data
ACH-000706	-0.119822	-23.4482	training data
ACH-000919	-9.63243	-14.5056	training data
ACH-000804	3.94034	23.2053	training data
ACH-000181	1.81328	-46.589	training data
ACH-000424	5.62462	38.237	training data
ACH-000217	-6.72172	-21.5945	training data
ACH-000324	-8.21839	-3.2609	training data
ACH-000609	0.68512	-15.2311	training data
ACH-000768	-10.648	-10.9402	training data
ACH-000563	0.60511	0.0780009	training data
ACH-000965	-4.04347	-17.1913	training data
ACH-000736	-19.7275	-17.8328	training data
ACH-000644	3.00069	-27.1225	training data
ACH-000013	1.39236	-17.2678	training data
ACH-000410	19.9471	10.67	training data
ACH-000051	22.1699	4.34298	training data
ACH-000110	38.4216	-35.7203	training data
ACH-000617	-30.5925	-27.4453	training data
ACH-000305	3.44897	-44.1959	training data
ACH-000157	6.84861	32.9335	training data
ACH-000666	9.83876	-5.92093	training data
ACH-000427	-3.13188	-9.91737	training data
ACH-000681	-20.4546	2.55719	training data
ACH-001078	-38.5937	-40.1068	training data
ACH-000183	21.2335	60.176	training data
ACH-000073	5.16772	51.9695	training data
ACH-000579	2.39658	-1.59585	training data
ACH-000430	-18.086	13.5649	training data
ACH-000012	-11.1062	-8.09295	training data
ACH-000197	12.0173	74.4779	training data
ACH-000307	-23.9825	-17.6305	training data
ACH-001306	-3.8973	-22.7931	training data
ACH-000120	26.8445	16.3575	training data
ACH-000552	-21.1997	-10.6107	training data
ACH-000555	-26.3426	-42.8976	training data
ACH-000744	4.70376	-25.0776	training data
ACH-000871	65.7781	18.9472	training data
ACH-000225	47.2791	11.181	training data
ACH-000707	-12.9197	76.1297	training data
ACH-000392	-39.8015	-27.7907	training data
ACH-000961	16.3656	-7.72055	training data
ACH-000774	-28.3452	-35.1975	training data
ACH-000765	12.0041	12.9053	training data
ACH-000713	1.48072	-15.0968	training data
ACH-000771	-64.1195	-81.1601	training data
ACH-000916	25.9636	-23.3077	training data
ACH-000351	17.8758	-17.1418	training data
ACH-000613	0.0413356	14.6009	training data
ACH-000847	-11.488	19.6849	training data
ACH-000326	0.668465	26.3341	training data
ACH-000383	-20.7617	-19.1034	training data
ACH-000252	-2.82248	-16.9441	training data
ACH-000164	-4.37543	-3.23079	training data
ACH-000715	-2.88038	-26.9068	training data
ACH-000741	-17.9057	-8.24377	training data
ACH-000053	-1.81365	18.1636	training data
ACH-000699	4.95856	-6.60723	training data
ACH-000865	-4.07843	0.484157	training data
ACH-000719	-56.1753	-48.1536	training data
ACH-000582	-7.59164	-5.91831	training data
ACH-000378	-12.7293	-6.52498	training data
ACH-000670	9.36837	-9.04522	training data
ACH-000548	16.0521	-44.778	training data
ACH-000479	23.4748	-9.4442	training data
ACH-000993	-38.6394	-35.1725	training data
ACH-000277	-3.58188	-28.7488	training data
ACH-001307	-2.48199	-3.58416	training data
ACH-000843	2.10387	16.8991	training data
ACH-000485	-31.0985	-26.3591	training data
ACH-000361	-23.8042	-16.297	training data
ACH-000527	-10.2568	-44.6689	training data
ACH-000293	-5.53146	-35.0365	training data
ACH-000677	17.0925	5.13025	training data
ACH-000399	68.6696	8.85376	training data
ACH-000833	-13.9384	-6.71674	training data
ACH-000419	-10.8667	30.0855	training data
ACH-000671	-8.19448	-15.2104	training data
ACH-000414	-5.7281	3.24293	training data
ACH-000285	10.8809	88.2609	training data
ACH-000218	-22.372	38.8036	training data
ACH-000501	-26.1532	-31.9513	training data
ACH-000504	22.4434	-20.1964	training data
ACH-000465	13.2058	-6.30862	training data
ACH-000270	-24.3063	-30.2896	training data
ACH-000950	-3.26687	-3.16645	training data
ACH-000542	-32.7922	22.3871	training data
ACH-000250	0.897167	-15.6293	training data
ACH-000664	-4.02492	51.9382	training data
ACH-000695	44.5009	19.8438	training data
ACH-000204	3.95224	21.8166	training data
ACH-001086	-22.359	-3.7817	training data
ACH-000659	58.0004	18.5947	training data
ACH-000082	10.6289	9.52723	training data
ACH-000506	48.8385	35.3483	training data
ACH-000398	-17.7352	35.6831	training data
ACH-000274	10.1687	-11.7489	training data
ACH-001239	18.0185	3.55825	training data
ACH-000018	-2.11194	-3.03131	training data
ACH-000290	63.6908	39.1849	training data
ACH-000821	-11.1744	27.2516	training data
ACH-000489	-37.4299	-35.7774	training data
ACH-000448	-25.3789	-28.5536	training data
ACH-000267	20.9644	36.9393	training data
ACH-000475	-16.7235	-16.8053	training data
ACH-000105	-0.993107	66.1523	training data
ACH-000469	29.7104	-11.0458	training data
ACH-000638	9.33247	-5.96384	training data
ACH-000598	-21.6934	17.4304	training data
ACH-000338	21.1106	45.8092	training data
ACH-000633	4.15145	-0.139103	training data
ACH-000466	-0.356349	-24.9735	training data
ACH-000889	11.6166	45.9983	training data
ACH-000881	-11.8689	-4.01606	training data
ACH-000544	-75.3597	-35.6397	training data
ACH-000803	45.0875	21.9824	training data
ACH-000862	20.5017	-27.7614	training data
ACH-000026	-6.29571	-9.94056	training data
ACH-000295	-12.3749	44.3526	training data
ACH-000860	4.09691	2.25184	training data
ACH-000167	-23.6324	64.2872	training data
ACH-000941	-4.8848	-16.66	training data
ACH-000132	-10.6117	-5.96599	training data
ACH-000523	73.8007	42.463	training data
ACH-000630	24.8181	-27.0845	training data
ACH-000863	-6.27426	-27.4732	training data
ACH-000560	44.6534	-3.12894	training data
ACH-000234	8.88879	-26.4413	training data
ACH-000745	-14.532	9.44215	training data
ACH-000282	9.98278	-6.55519	training data
ACH-000840	13.4678	-9.51793	training data
ACH-000344	-15.3227	-26.3921	training data
ACH-000900	-13.651	9.56143	training data
ACH-000221	23.9654	33.5046	training data
ACH-000667	-47.1692	-19.0606	training data
ACH-000896	-26.8383	-21.6221	training data
ACH-000223	9.65352	-18.7583	training data
ACH-000587	-0.694409	-12.2733	training data
ACH-000289	-10.6828	-48.179	training data
ACH-000141	9.41032	-13.8498	training data
ACH-000030	-17.5213	-33.9293	training data
ACH-000969	-18.798	15.8009	training data
ACH-000752	23.8025	-1.74921	training data
ACH-000942	8.63296	56.5333	training data
ACH-000979	3.08946	7.9926	training data
ACH-000616	30.205	10.3231	training data
ACH-000711	-14.4308	-36.364	training data
ACH-000076	6.5752	52.4053	training data
ACH-000932	-12.6443	17.7044	training data
ACH-000685	-10.3027	-15.6219	training data
ACH-000811	21.7596	-14.7502	training data
ACH-000069	-2.93947	60.6979	training data
ACH-000323	-4.34063	-15.4775	training data
ACH-000776	-3.90176	-28.2889	training data
ACH-000292	20.3285	5.62415	training data
ACH-000809	-22.992	-1.23628	training data
ACH-000601	-30.579	-3.07877	training data
ACH-000099	33.5176	18.3814	training data
ACH-000426	18.1943	36.7326	training data
ACH-000972	-21.3651	-2.50543	training data
ACH-000576	-37.9392	16.5467	training data
ACH-000253	5.75534	-16.7617	training data
ACH-000730	-8.6824	-5.09403	training data
ACH-000043	-19.2646	-22.7816	training data
ACH-000356	2.26412	2.97712	training data
ACH-000433	-36.5652	-21.3894	training data
ACH-000367	-16.2392	-10.8616	training data
ACH-000578	20.5586	-25.6417	training data
ACH-000510	-6.5141	9.44587	training data
ACH-000142	-16.0847	-31.0768	training data
ACH-000106	-1.83783	25.569	training data
ACH-000566	10.3075	-20.3611	training data
ACH-000154	4.49619	-35.3953	training data
ACH-000966	-5.21167	-8.53661	training data
ACH-000751	-10.6154	38.9576	training data
ACH-000595	13.6871	1.055	training data
ACH-000696	-7.2099	1.24263	training data
ACH-000452	37.1816	-19.761	training data
ACH-000353	-12.6185	-18.2692	training data
ACH-000453	-22.3563	-10.6544	training data
ACH-000182	-1.48956	-31.8611	training data
ACH-000156	11.4461	59.1082	training data
ACH-000641	12.4975	41.8703	training data
ACH-000906	-30.8259	-13.5634	training data
ACH-000260	18.7745	3.26374	training data
ACH-000990	27.0028	-27.9345	training data
ACH-000108	-5.27125	-19.9377	training data
ACH-000902	-5.89084	-22.1363	training data
ACH-000116	21.2228	-15.23	training data
ACH-000890	9.19271	7.18679	training data
ACH-000476	-4.68905	-22.8908	training data
ACH-000304	26.2926	-5.15798	training data
ACH-000960	8.15934	66.6616	training data
ACH-000207	-39.5648	-14.1139	training data
ACH-000899	17.0047	5.56513	training data
ACH-000238	-10.7374	-34.8341	training data
ACH-000115	6.72573	-2.57165	training data
ACH-000288	-2.62889	4.6084	training data
ACH-000686	2.6421	-17.2376	training data
ACH-000113	-2.52757	47.0884	training data
ACH-000793	-13.146	-5.04552	training data
ACH-000564	-41.3458	19.3762	training data
ACH-000237	8.51281	-33.3475	training data
ACH-000645	-20.1675	-49.5539	training data
ACH-000693	-22.3173	12.5279	training data
ACH-000883	3.93365	-19.3389	training data
ACH-001113	10.8197	15.4528	training data
ACH-000439	-35.9343	17.3268	training data
ACH-000011	-22.0482	-32.918	training data
ACH-000487	-13.835	20.5282	training data
ACH-000451	2.69691	-18.5944	training data
ACH-000370	27.6196	-20.3286	training data
ACH-000971	4.85392	25.0652	training data
ACH-000314	3.32928	-7.30112	training data
ACH-000186	-19.2562	-29.5477	training data
ACH-000161	-10.6125	-31.1242	training data
ACH-000102	22.823	-10.4344	training data
ACH-000456	12.2141	-47.9529	training data
ACH-000585	-14.0084	-11.3348	training data
ACH-000734	-0.297063	-5.5814	training data
ACH-000472	-53.0304	-44.2337	training data
ACH-001016	6.40782	12.4539	training data
ACH-000791	17.0712	-17.3408	training data
ACH-000869	8.99553	-8.11211	training data
ACH-000052	31.8112	15.9596	training data
ACH-000065	-5.29562	35.9187	training data
ACH-000639	22.8898	41.0905	training data
ACH-000602	-2.71224	48.0195	training data
ACH-000306	-8.04124	-57.3625	training data
ACH-000637	-4.17514	-28.6405	training data
ACH-000058	19.5949	-33.3741	training data
ACH-000327	-37.9323	-43.0251	training data
ACH-000320	-11.9978	-2.71823	training data
ACH-000934	18.1577	-24.1803	training data
ACH-000129	36.0121	22.1156	training data
ACH-000126	16.0416	-27.7918	training data
ACH-000892	-2.26658	-32.0181	training data
ACH-001190	13.2049	18.9469	training data
ACH-000070	-15.208	49.0692	training data
ACH-000878	-1.04591	6.51308	training data
ACH-000663	-54.3573	-22.4016	training data
ACH-000060	-7.37973	-8.85397	training data
ACH-000611	-6.75816	79.3976	training data
ACH-000346	-6.90426	28.8883	training data
ACH-000464	-8.59629	-30.5172	training data
ACH-000839	-54.5483	-34.3843	training data
ACH-000939	19.7617	17.9252	training data
ACH-000945	22.3191	-5.68709	training data
ACH-000893	25.547	-5.93261	training data
ACH-000959	8.25576	6.57956	training data
ACH-000688	-32.5588	-25.0875	training data
ACH-000428	-9.44926	-26.3317	training data
ACH-000467	-14.3663	-21.2491	training data
ACH-000317	3.9022	-39.465	training data
ACH-000509	19.0541	64.4936	training data
ACH-000976	-57.5166	5.59203	training data
ACH-000343	27.5652	16.1338	training data
ACH-000188	-62.7772	-50.7895	training data
ACH-000926	-29.2983	-18.9841	training data
ACH-000168	-10.0988	21.3199	training data
ACH-000087	41.7912	41.5508	training data
ACH-000401	-6.08208	-10.8285	training data
ACH-000823	-14.1986	-7.77389	training data
ACH-000233	1.44603	14.5942	training data
ACH-000956	30.393	22.6213	training data
ACH-000614	4.14657	-7.92644	training data
ACH-000404	-0.495261	-11.0802	training data
ACH-000897	6.81753	2.04152	training data
ACH-000371	-24.4369	72.3372	training data
ACH-000796	-36.1582	-16.9147	training data
ACH-000723	-30.9879	-30.9492	training data
ACH-000852	-4.62069	-8.9596	training data
ACH-000458	1.81854	-20.0141	training data
ACH-000657	4.99665	18.7296	training data
ACH-000376	-2.81148	-6.97475	training data
ACH-000825	-25.4635	-40.8859	training data
ACH-000815	0.790622	31.7911	training data
ACH-000857	-53.0497	-41.3605	training data
ACH-000191	-4.65836	-19.5724	training data
ACH-000481	-21.3874	5.20464	training data
ACH-000372	15.4891	71.7921	training data
ACH-000022	-21.0005	-20.1008	training data
ACH-000943	-27.3315	23.9404	training data
ACH-000855	-12.8248	-7.1286	training data
ACH-000716	-0.611393	10.0513	training data
ACH-000935	-19.8098	-38.2758	training data
ACH-000080	-26.0014	40.9138	training data
ACH-000603	11.9016	-40.4676	training data
ACH-000336	-39.9049	-2.48166	training data
ACH-000438	-13.41	5.1777	training data
ACH-000991	31.9652	0.17628	training data
ACH-000697	1.60588	10.873	training data
ACH-000319	14.6297	0.745284	training data
ACH-000471	2.51139	-15.473	training data
ACH-000722	-26.7009	-6.37576	training data
ACH-000626	14.9055	46.3344	training data
ACH-000619	-22.3696	-46.1764	training data
ACH-000457	0.700004	-45.4004	training data
ACH-000402	-27.6776	67.7961	training data
ACH-000148	-6.1945	-39.2852	training data
ACH-000981	1.33884	52.2784	training data
ACH-000496	4.65874	3.20931	training data
ACH-000930	5.41419	-5.31801	training data
ACH-000827	8.00358	-10.6163	training data
ACH-000967	36.7858	-12.6094	training data
ACH-000019	-16.7009	-21.0809	training data
ACH-000140	1.03831	55.7656	training data
ACH-000516	30.3888	2.1168	training data
ACH-000202	11.877	20.5325	training data
ACH-000365	-31.5722	42.77	training data
ACH-000801	4.22821	-2.64995	training data
ACH-000636	13.8591	61.4079	training data
ACH-000648	-15.76	-0.113268	training data
ACH-000777	-8.64721	-48.9121	training data
ACH-000929	-7.858	-22.7565	training data
ACH-000986	-31.5435	-9.59142	training data
ACH-000808	-9.8348	-38.2921	training data
ACH-000301	-14.3215	27.694	training data
ACH-000898	8.38528	-9.74733	training data
ACH-000835	-1.7572	0.898204	training data
ACH-000498	-0.284572	46.7572	training data
ACH-000980	59.9543	32.4688	training data
ACH-000794	-68.721	-76.8203	training data
ACH-000500	26.0844	-10.3996	training data
ACH-000877	8.02599	66.481	training data
ACH-000310	24.5017	43.4986	training data
ACH-000858	-58.2038	-38.6882	training data
ACH-000746	8.33464	14.4962	training data
ACH-000988	-3.19396	-16.9912	training data
ACH-000604	-33.3122	-3.44057	training data
ACH-000155	-33.6841	-7.60645	training data
ACH-000790	36.7151	17.0027	training data
ACH-000937	36.8477	63.5352	training data
ACH-000261	26.0325	2.26362	training data
ACH-000093	-3.80464	-34.2881	training data
ACH-000714	5.72396	42.4587	training data
ACH-000732	-67.7882	-53.3886	training data
ACH-001041	-0.0852909	20.0734	training data
ACH-000055	26.1556	26.1619	training data
ACH-000973	3.71553	14.9024	training data
ACH-000733	-0.300707	-12.5368	training data
ACH-000059	10.3873	71.4048	training data
ACH-000041	49.1881	26.8103	training data
ACH-000066	12.8833	-25.0311	training data
ACH-000040	27.7487	-0.294523	training data
ACH-000618	-18.3633	-40.7282	training data
ACH-000672	-7.58518	-14.9496	training data
ACH-000091	-6.41659	-20.5944	training data
ACH-000819	12.7143	-3.10905	training data
ACH-000094	-25.3977	-35.8569	training data
ACH-000703	90.3406	30.6176	training data
ACH-000395	23.1222	28.6442	training data
ACH-000970	9.96047	5.85038	training data
ACH-000268	-20.7217	-14.6229	training data
ACH-000139	-45.5175	-27.5731	training data
ACH-000989	5.27781	7.12761	training data
ACH-000680	-11.9458	-10.7138	training data
ACH-000831	-7.27233	3.69942	training data
ACH-000513	-26.9285	-32.4288	training data
ACH-000767	52.6535	38.8655	training data
ACH-000198	-15.1528	39.5457	training data
ACH-000050	-24.5795	25.5208	training data
ACH-000692	-15.7495	-36.454	training data
ACH-000146	10.2585	34.4471	training data
ACH-000358	67.0925	34.5829	training data
ACH-000851	-31.5171	-14.5606	training data
ACH-000271	-33.142	55.0881	training data
ACH-000864	55.0222	9.69289	training data
ACH-000422	7.69994	-23.1457	training data
ACH-000985	-8.56009	5.89255	training data
ACH-000177	66.1607	12.1486	training data
ACH-000245	-20.719	72.428	training data
ACH-000543	-0.631222	-48.8365	training data
ACH-000874	-63.093	5.75158	training data
ACH-000861	-3.26891	-3.59925	training data
ACH-000004	14.0296	47.738	training data
ACH-000977	14.0778	-14.633	training data
ACH-001318	5.75096	-11.453	training data
ACH-000567	4.16915	81.7348	training data
ACH-000114	8.32704	-52.2373	training data
ACH-000620	-13.4976	-30.3304	training data
ACH-000486	-3.37715	-24.6468	training data
ACH-000739	-17.569	-21.6087	training data
ACH-000551	11.8853	34.4851	training data
ACH-000995	31.0997	46.9307	training data
ACH-000239	-9.50105	-15.6489	training data
ACH-000928	-9.05366	-18.7916	training data
ACH-000769	-6.32702	29.1331	training data
ACH-000738	8.38886	9.55743	training data
ACH-000592	15.6261	-5.97953	training data
ACH-000786	-2.28925	63.5884	training data
ACH-000914	-1.61673	70.0852	training data
ACH-000017	-26.7417	-30.5238	training data
ACH-000753	0.14867	10.6144	training data
ACH-000045	-33.571	23.1124	training data
ACH-000213	-42.0027	-23.9075	training data
ACH-000360	-23.2327	-32.1042	training data
ACH-000269	7.56241	9.83267	training data
ACH-000834	-40.284	-47.2886	training data
ACH-000325	-2.78678	-16.09	training data
ACH-000420	5.86123	-14.2118	training data
ACH-000888	3.90331	-14.4805	training data
ACH-000229	-11.5375	-70.9147	training data
ACH-000067	15.5992	-17.3615	training data
ACH-000773	-21.8735	33.7318	training data
ACH-000775	29.4166	-6.15189	training data
ACH-000712	23.6097	-6.26199	training data
ACH-000195	16.9428	37.6539	training data
ACH-000276	35.3544	-6.17468	training data
ACH-000341	72.8463	26.8314	training data
ACH-000074	4.05163	50.772	training data
ACH-000470	-17.8132	-0.306852	training data
ACH-000882	-1.07702	-8.24353	training data
ACH-000258	16.8328	0.630993	training data
ACH-000810	-3.67759	-2.11401	training data
ACH-000046	-3.16669	-11.7264	training data
ACH-000193	-5.50975	43.0572	training data
ACH-000724	0.298231	-20.2671	training data
ACH-000650	6.36532	13.2522	training data
ACH-000232	5.50579	-18.8596	training data
ACH-000748	10.5613	-3.26521	training data
ACH-000081	8.56285	35.0812	training data
ACH-000009	6.6717	4.65567	training data
ACH-000978	32.1708	0.424159	training data
ACH-000450	-15.0454	0.0871678	training data
ACH-000606	-37.0402	-33.3601	training data
ACH-000411	-23.3221	-9.76212	training data
ACH-000992	-2.57417	-23.5426	training data
ACH-000321	-20.2858	21.6869	training data
ACH-000982	12.6476	6.47898	training data
ACH-000242	-11.5257	-8.17529	training data
ACH-000375	-2.47395	9.41167	training data
ACH-000257	78.2794	25.8194	training data
ACH-000550	8.03941	-25.2119	training data
ACH-000845	-1.43864	-15.3354	training data
ACH-000795	23.4741	65.3899	training data
ACH-000689	11.1064	-43.1068	training data
ACH-000507	-14.4687	-11.9554	training data
ACH-000758	26.0374	0.521602	training data
ACH-000508	61.2467	41.479	training data
ACH-000463	-29.1791	4.87301	training data
ACH-000332	11.9318	-15.4461	training data
ACH-000623	19.6919	-37.3892	training data
ACH-000415	-80.525	-73.983	training data
ACH-000876	-7.73757	-47.0821	training data
ACH-000802	-4.94619	-12.3508	training data
ACH-000968	-23.7997	-40.1145	training data
ACH-000924	3.66432	1.38058	training data
ACH-000955	10.8541	-3.67511	training data
ACH-000097	17.2623	-5.26309	training data
ACH-000541	-10.7387	49.8925	training data
ACH-000359	-11.0877	-7.97427	training data
ACH-000273	-9.78052	-24.4108	training data
ACH-000048	11.9714	18.3837	training data
ACH-000203	77.7706	29.5678	training data
ACH-000948	1.42943	1.97486	training data
ACH-000816	51.7006	36.836	training data
ACH-000640	19.0975	-25.2336	training data
ACH-000921	17.887	3.84113	training data
ACH-000787	21.1879	-17.7538	training data
ACH-000565	-11.8369	-31.0397	training data
ACH-000039	29.259	38.8135	training data
ACH-000608	-6.68659	-19.6579	training data
ACH-000459	-0.511633	-15.2618	training data
ACH-000169	44.3524	9.47778	training data
ACH-000940	16.0889	3.31692	training data
ACH-000005	22.7933	75.7729	training data
ACH-000153	14.9103	-7.10291	training data
ACH-000817	-24.3729	18.1338	training data
ACH-000546	-1.32673	-40.988	training data
ACH-000596	-14.1855	-15.5653	training data
ACH-000658	-46.9131	8.45731	training data
ACH-000725	-2.40098	-32.1896	training data
ACH-000735	-26.7999	-39.3343	training data
ACH-000387	7.07979	45.9222	training data
ACH-000635	7.08782	-19.9394	training data
ACH-000322	3.54373	-6.03949	training data
ACH-000844	44.7196	2.93594	training data
ACH-000938	5.62345	60.7361	training data
ACH-000226	-1.97818	27.8141	training data
ACH-000241	-18.998	22.9512	training data
ACH-000588	1.28814	49.438	training data
ACH-000121	17.1329	-20.2716	training data
ACH-000571	1.39465	-21.3034	training data
ACH-000061	-9.25462	58.3296	training data
ACH-000740	-7.94715	-23.0836	training data
ACH-000163	8.18309	-15.8253	training data
ACH-000951	0.0974243	-10.2601	training data
ACH-000124	-24.5007	36.6765	training data
ACH-000347	19.8027	2.46773	training data
ACH-000151	0.345054	86.7387	training data
ACH-000503	-39.5198	-45.3202	training data
ACH-000068	-3.32691	49.3862	training data
ACH-000684	-60.3596	-10.9061	training data
ACH-000210	30.4608	-0.304911	training data
ACH-000149	30.5703	-3.72865	training data
ACH-000483	12.2235	-12.8156	training data
ACH-000349	23.5992	-7.39411	training data
ACH-000583	-26.3897	73.9825	training data
ACH-000236	-5.79892	-16.6254	training data
ACH-000380	-13.1389	47.2128	training data
ACH-000032	25.0353	63.0169	training data
ACH-000674	-22.5386	-29.5888	training data
ACH-000244	17.7733	-18.5394	training data
ACH-000159	6.77899	-29.808	training data
ACH-000895	-0.284587	-13.3847	training data
ACH-000909	10.786	10.4242	training data
ACH-000682	35.4561	-46.9247	training data
ACH-000665	10.853	-27.6797	training data
ACH-000432	-26.4724	50.7172	training data
ACH-000038	-5.39949	21.8925	training data
ACH-000335	-2.42026	15.4754	training data
ACH-000754	-20.7728	35.659	training data
ACH-000781	4.40441	-9.4752	training data
ACH-000281	-16.4815	-16.1531	training data
ACH-000813	-14.6334	-27.6569	training data
ACH-000622	38.2458	3.5371	training data
ACH-000368	8.54229	-25.451	training data
ACH-000936	3.83108	-19.9928	training data
ACH-000117	-13.9286	-29.9362	training data
ACH-000369	3.80668	43.0168	training data
ACH-000352	12.6539	-16.7015	training data
ACH-000880	4.95169	1.0829	training data
ACH-000994	27.5214	8.79528	training data
ACH-000364	33.1902	-5.52124	training data
ACH-000772	27.5662	6.2785	training data
ACH-000446	15.0077	-13.7354	training data
ACH-000521	7.82245	-15.9878	training data
ACH-000303	-15.4631	1.65428	training data
ACH-000211	23.7167	19.1038	training data
ACH-000756	2.33281	-2.37777	training data
ACH-000441	4.77804	-8.4889	training data
ACH-000112	-28.9213	42.8105	training data
ACH-000572	11.2569	18.5009	training data
ACH-000354	1.05431	-24.907	training data
ACH-000792	-4.22702	-21.6236	training data
ACH-000145	11.4924	-20.6107	training data
ACH-000836	-23.8326	-0.155917	training data
ACH-000517	-9.25101	-26.2304	training data
ACH-000405	-17.3426	50.3944	training data
ACH-000984	32.485	6.07089	training data
ACH-000853	32.523	2.81972	training data
ACH-000096	22.7167	33.4374	training data
ACH-000205	-2.62771	-39.0529	training data
ACH-000963	-5.72242	11.2523	training data
ACH-000473	-6.90879	-21.7982	training data
ACH-000468	-7.18803	-20.3119	training data
ACH-000651	-6.463	14.781	training data
ACH-000944	-15.7176	62.2756	training data
ACH-000996	0.497535	-6.59251	training data
ACH-000423	3.55902	-5.17104	training data
ACH-000150	19.2777	-32.7224	training data
ACH-000915	-13.378	2.12935	training data
ACH-000720	16.1834	-19.6495	training data
ACH-000524	-1.45691	-25.9779	training data
ACH-000683	5.15672	-8.6161	training data
ACH-000488	-40.7485	-24.0985	training data
ACH-000122	21.3273	61.1181	training data
ACH-000532	-30.6304	-16.6138	training data
ACH-000309	-83.0228	-48.1474	training data
ACH-000308	26.806	5.92284	training data
ACH-000549	-18.1761	-54.5537	training data
ACH-001129	-6.12793	37.4794	training data
ACH-000954	1.49738	4.06769	training data
ACH-000417	-15.7898	-14.2973	training data
ACH-000784	-12.4656	-25.312	training data
ACH-000123	-8.07896	11.2664	training data
ACH-000249	3.65537	-23.403	training data
ACH-000717	23.876	-37.6809	training data
ACH-000514	86.7307	39.1907	training data
ACH-001275	-3.74567	7.91647	training data
ACH-000136	39.0167	26.9622	training data
ACH-000649	-12.5394	9.14684	training data
ACH-000822	0.0892562	-29.2548	training data
ACH-000661	18.3444	1.77635	training data
ACH-000491	13.4514	17.1627	training data
ACH-000403	-4.99813	-6.55948	training data
ACH-000925	0.819594	-8.45839	training data
ACH-000107	-4.43925	-27.0724	training data
ACH-000445	22.5259	-16.4505	training data
ACH-000987	-1.11093	2.48505	training data
ACH-000927	-11.9833	-16.6019	training data
ACH-000704	-28.1193	-23.7183	training data
ACH-000002	-63.7421	24.7021	training data
ACH-000783	6.09531	-13.0774	training data
ACH-000581	-10.7515	-1.56709	training data
ACH-000075	8.82256	-17.2125	training data
ACH-000350	13.5205	-25.8981	training data
ACH-000118	-17.8059	-22.1689	training data
ACH-001277	7.87954	22.5233	training data
ACH-000580	11.3471	-3.6203	training data
ACH-000778	-23.6447	9.20989	training data
ACH-000235	-31.8014	-23.1482	training data
ACH-000449	-4.00223	6.09013	training data
ACH-000505	-2.76139	-8.17705	training data
ACH-000597	-1.96205	19.2461	training data
ACH-000946	-8.11389	-4.88878	training data
ACH-000570	27.8132	-14.0647	training data
ACH-000536	4.83619	-12.2199	training data
ACH-000545	11.4132	-19.0185	training data
ACH-000983	6.21955	40.4915	training data
ACH-000679	-17.2368	-30.6865	training data
ACH-000227	38.7728	37.4214	training data
ACH-000912	15.4991	6.56449	training data
ACH-000158	-12.1948	51.2383	training data
ACH-000832	-22.7637	-25.5187	training data
ACH-000396	-5.23555	-7.5154	training data
ACH-000315	24.6448	67.9317	training data
ACH-000607	19.0564	7.82724	training data
ACH-000621	18.4711	1.37666	training data
ACH-000562	-18.9652	-17.9872	training data
ACH-000461	-17.8156	-19.143	training data
ACH-000515	72.694	57.2747	training data
ACH-000434	-5.70201	21.6295	training data
ACH-000291	-10.3253	-24.998	training data
ACH-000454	-7.56299	-6.9941	training data
ACH-000731	-12.6235	-34.0963	training data
ACH-000362	-31.1417	43.2911	training data
ACH-000162	-17.408	82.3337	training data
ACH-000806	-9.10758	31.9978	training data
ACH-000180	0.305151	-39.479	training data
ACH-000694	-0.374764	-26.6424	training data
ACH-000698	57.593	14.4296	training data
ACH-000537	-3.29117	-50.5175	training data
ACH-000653	-8.47959	43.9064	training data
ACH-000675	30.3693	-6.86053	training data
ACH-000747	0.793799	15.0049	training data
ACH-000152	6.32252	-8.2267	training data
ACH-000737	44.0851	-8.77574	training data
ACH-000409	-19.5511	-14.9374	training data
ACH-000416	-22.4205	25.6429	training data
ACH-000147	-1.68115	-31.1379	training data
ACH-000366	38.3259	50.0986	training data
ACH-000837	-15.0038	-6.9983	training data
ACH-000278	-17.6421	-23.3985	training data
ACH-000780	74.348	34.4428	training data
ACH-000329	1.96365	-14.3649	training data
ACH-000190	-4.27887	1.45419	training data
ACH-000905	-13.9448	-13.6663	training data
ACH-000255	-8.7087	0.128771	training data
ACH-000749	3.79278	22.5459	training data
ACH-000828	-21.2126	-39.4071	training data
ACH-000643	-31.9465	-48.6298	training data
ACH-000209	-17.8739	-48.3888	training data
ACH-000705	1.12888	-3.30823	training data
ACH-000885	2.93704	-17.3926	training data
ACH-000709	-49.7768	-20.8189	training data
ACH-000687	-17.8075	67.6502	training data
ACH-000373	-0.0551995	28.6584	training data
ACH-000435	-42.244	-29.5343	training data
ACH-000077	3.10024	60.2395	training data
ACH-000891	10.3977	3.15481	training data
ACH-000518	-3.02935	-45.3187	training data
ACH-000904	114.019	27.4212	training data
ACH-000957	-6.80336	-10.0529	training data
ACH-000558	12.6799	-17.7786	training data
ACH-000265	5.32505	10.6564	training data
ACH-000495	-5.3595	-22.7377	training data
ACH-000219	1.80944	9.92168	training data
ACH-000390	-9.60338	-20.0361	training data
ACH-000394	66.6792	26.4024	training data
ACH-000910	-19.3849	-10.273	training data
ACH-000092	-1.25206	-11.3035	training data
ACH-000266	-13.9326	-34.6871	training data
ACH-000015	14.7663	12.4058	training data
ACH-000478	-5.23202	-19.5371	training data
ACH-000997	-2.9431	28.2141	training data
ACH-000437	20.7016	-3.52775	training data
ACH-000647	14.2775	-8.67532	training data
ACH-000296	19.3189	-22.0456	training data
ACH-000534	-20.5063	43.2498	training data
ACH-000627	5.68304	-21.7367	training data
ACH-000726	8.42698	2.64019	training data
ACH-000098	12.6995	-4.10465	training data
ACH-000460	-30.5174	-23.8361	training data
ACH-000856	32.8514	11.2601	training data
ACH-000593	-11.0412	-15.0124	training data
ACH-000393	0.835633	6.2521	training data
ACH-000718	-2.56064	-21.457	training data
ACH-000846	-2.96697	3.69561	training data
ACH-000056	-23.3753	44.9038	training data
ACH-000721	-28.1372	8.28531	training data
ACH-000764	-18.5864	-13.7248	training data
ACH-000557	-3.46261	44.2447	training data
ACH-000574	-1.35476	4.07795	training data
ACH-000243	-13.8336	-12.2439	training data
ACH-000632	4.13391	1.5665	training data
ACH-000913	7.35363	5.17412	training data
ACH-000318	-28.8622	-19.0654	training data
ACH-000838	-28.8291	33.1766	training data
ACH-000222	-17.2475	-43.8202	training data
ACH-000962	0.163037	-0.885532	training data
ACH-000656	-24.4167	59.8733	training data
ACH-000008	4.53795	-8.38856	training data
ACH-000212	-6.14681	-6.77369	training data
ACH-000568	-9.67179	-48.4846	training data
ACH-001061	-22.7717	1.34219	training data
ACH-000770	29.1068	49.2149	training data
ACH-000958	10.6031	9.67761	training data
ACH-000702	30.1313	33.2334	training data
ACH-000294	-18.1041	52.4013	training data
ACH-000137	25.4867	-12.2874	training data
ACH-000502	-20.8673	-21.028	training data
ACH-000407	-19.121	-15.2473	training data
ACH-000021	-0.258488	17.8501	training data
ACH-000286	-31.7412	-34.0111	training data
ACH-000264	-12.7456	-8.57463	training data
ACH-000086	-31.5809	7.27565	training data
ACH-000599	-33.0608	-6.43959	training data
ACH-000655	-9.81872	-26.4906	training data
ACH-000974	-9.81262	-27.7275	training data
ACH-000788	0.38154	8.53031	training data
ACH-000302	-27.5629	-37.6255	training data
ACH-000750	-18.6097	6.01862	training data
ACH-000090	-38.2476	-27.1176	training data
ACH-000176	5.26437	-19.4714	training data
ACH-000054	-4.45314	5.36292	training data
ACH-000391	27.0692	7.23557	training data
ACH-000755	-46.0894	-43.6025	training data
ACH-000035	7.36682	-21.3668	training data
ACH-000201	-0.27886	-0.739907	training data
ACH-000652	-2.56154	3.92884	training data
ACH-000444	-9.24597	15.6759	training data
ACH-000849	4.35284	-7.33742	training data
ACH-000171	3.34621	-10.8541	training data
ACH-000884	5.93183	1.99497	training data
ACH-000547	-16.9328	-24.716	training data
ACH-000311	-33.2455	-23.7972	training data
ACH-000263	-12.6318	52.0917	training data
ACH-000625	9.01826	-10.0562	training data
ACH-000519	-7.24106	66.3128	training data
ACH-000477	10.799	-21.9556	training data
ACH-000511	8.5383	0.716335	training data
ACH-000408	-9.87005	-30.725	training data
ACH-000859	7.49141	-6.00572	training data
ACH-000493	-0.41591	-10.6454	training data
ACH-000024	-3.42667	28.4759	training data
ACH-000247	-13.1085	-20.0328	training data
ACH-000297	50.7246	29.4756	training data
ACH-000173	24.4879	-30.557	training data
ACH-000348	17.1715	-15.7721	training data
ACH-000624	-30.7387	-49.7918	training data
ACH-000189	-3.09299	-44.2318	training data
ACH-000062	8.80113	-26.4909	training data
ACH-000431	75.8591	43.8905	training data
ACH-000023	-8.11723	22.312	training data
ACH-000931	17.893	17.3111	training data
ACH-000678	-17.7622	-23.3078	training data
ACH-000298	53.6759	20.7545	training data
ACH-000654	-24.3007	68.6253	training data
ACH-000312	38.0736	34.7933	training data
ACH-000160	-37.1539	-3.24383	training data
ACH-000879	17.2463	5.7203	training data
ACH-000553	-22.2819	-8.03588	training data
ACH-000440	23.4871	71.2434	training data
ACH-000841	2.09849	-9.04691	training data
ACH-000886	1.42379	-4.63086	training data
ACH-001020	-26.2659	18.0754	training data
ACH-000381	-18.3843	-10.3824	training data
ACH-000807	-5.8884	-19.0096	training data
ACH-000377	-20.2149	-10.6296	training data
ACH-000762	-27.2732	-12.7616	training data
ACH-000894	-39.4157	-4.90305	training data
ACH-000569	-8.10964	-16.2926	training data
ACH-000964	4.89681	61.9252	training data
ACH-000220	-10.6095	68.0182	training data
ACH-000248	-10.0326	-22.9569	training data
756412	-119.531	6.21943	756412	VC
111881	-113.093	-3.06242	111881	N
451816	-43.4603	-27.3558	451816	VC
243836	-53.2843	-22.6659	243836	N
402265	9.00958	-31.8371	402265	Ctr
611662	27.4758	9.84729	611662	N
139137	-36.4233	13.4452	139137	VC
685753	-57.1839	-11.2759	685753	AMG386
627981	-10.6275	-24.845	627981	Ctr
108939	40.1587	-20.9249	108939	N
629210	130.04	-14.0433	629210	N
809037	29.2718	-18.8309	809037	Ctr
107700	-11.0888	-14.5267	107700	MK2206
373672	91.6545	7.54766	373672	Ctr
615873	-78.9754	9.32876	615873	Ctr
607047	-86.545	-9.39051	607047	AMG386
155171	-36.4733	-29.8331	155171	VC
815421	57.3599	-5.60926	815421	N
605713	-21.5473	-28.6742	605713	VC
246134	55.505	3.4653	246134	Ctr
373346	58.447	-5.13902	373346	AMG386
349225	-9.59265	28.6333	349225	Ctr
208265	6.04684	-18.1233	208265	VC
395076	-4.88809	30.1248	395076	Ctr
637752	-44.589	6.09078	637752	AMG386
331192	11.5112	30.0347	331192	VC
327133	11.5262	25.207	327133	Ctr
541165	-5.85668	2.00533	541165	N
802778	196.185	9.51486	802778	VC
794428	23.2952	-32.7092	794428	Ctr
625800	-11.6368	-8.78079	625800	N
422450	131.42	-4.83306	422450	N
613188	-49.2666	3.46486	613188	AMG386
120001	24.6231	10.1112	120001	N
166412	-55.48	-46.4569	166412	Ctr
672734	-46.3241	11.7232	672734	Ganitumab
828199	104.815	9.03781	828199	N
708387	-52.1595	-4.04175	708387	VC
229824	9.60004	0.418762	229824	VC
851180	-44.3643	-20.2981	851180	N
587388	8.3557	-41.2509	587388	VC
277848	-58.8318	-23.2463	277848	N
517446	149.268	-17.1558	517446	Ctr
227832	84.9299	-9.34609	227832	N
495440	163.087	-9.69492	495440	Ctr
141782	55.2457	-24.2543	141782	Ctr
972307	-58.0915	-1.99013	972307	VC
540539	-8.43601	12.0086	540539	VC
891645	-25.188	-31.2797	891645	N
591180	85.6719	14.7391	591180	N
766301	-35.1372	-19.4803	766301	AMG386
614044	21.2331	32.0946	614044	Ctr
284355	-76.2765	13.6584	284355	VC
961350	85.1864	17.9	961350	N
894491	39.3258	3.50264	894491	VC
233962	-12.7562	6.03519	233962	N
552313	4.64707	-7.71096	552313	N
415039	-12.3216	-24.2754	415039	N
930853	-75.5894	17.5505	930853	AMG386
930172	90.896	-0.98041	930172	N
489973	222.334	6.31374	489973	AMG386
709559	137.187	18.0403	709559	Ctr
714205	-82.0356	1.51474	714205	VC
635862	81.3853	4.42396	635862	AMG386
519738	103.977	12.6156	519738	N
924812	-30.2179	-26.1468	924812	AMG386
604380	-152.291	-7.60482	604380	VC
973837	-57.7506	0.638142	973837	Ganitumab
375455	-21.6233	-27.8673	375455	Ctr
655703	-40.2091	-16.6306	655703	AMG386
646233	-47.9896	-8.47768	646233	AMG386
367682	-52.3589	33.0855	367682	Ctr
108969	-53.8671	38.4771	108969	N
153880	-14.7831	-0.809433	153880	Ctr
849605	-32.2147	-3.29788	849605	N
997702	-20.8588	-4.19648	997702	VC
706943	0.262605	-26.7015	706943	N
726091	-10.9618	48.787	726091	N
568331	-48.5475	-7.43792	568331	AMG386
348009	-41.1295	18.8353	348009	VC
160120	-101.3	-5.47	160120	VC
596079	126.946	-12.8606	596079	Ctr
125385	106.912	-24.4579	125385	VC
920479	-12.1931	-33.6282	920479	N
789497	-80.1225	-17.2497	789497	AMG386
282644	108.905	-22.3313	282644	N
484867	-11.4244	-29.7984	484867	N
564234	8.88568	9.19086	564234	VC
139771	-58.9182	26.3489	139771	N
420523	15.3356	-20.6513	420523	N
654956	27.0615	-7.20464	654956	N
145513	-77.6418	-11.1999	145513	MK2206
957408	-72.8962	-11.0022	957408	VC
520258	5.1141	48.8081	520258	Ctr
876511	-13.5926	12.6497	876511	N
872188	55.7541	-20.143	872188	N
388581	70.8813	-3.49395	388581	N
833536	-46.4815	-20.2132	833536	VC
227881	3.4601	-42.8956	227881	N
683374	-7.05144	-1.03927	683374	N
771813	-56.6269	26.2272	771813	Ctr
225836	-11.7969	2.39576	225836	N
181819	53.8862	-35.1358	181819	Ctr
460776	32.296	5.22908	460776	Ctr
840501	-58.1138	18.1869	840501	AMG386
932200	205.467	42.2717	932200	Ctr
267306	79.4009	33.1176	267306	VC
129837	1.10025	-14.4765	129837	VC
239061	59.4307	17.2584	239061	Ganitumab
974618	40.2115	3.83973	974618	AMG386
797427	-28.2867	-26.3703	797427	Ctr
197942	122.333	-11.8897	197942	Ctr
111038	-19.3293	20.4124	111038	AMG386
597253	-17.6603	5.49462	597253	AMG386
491526	187.489	-3.35583	491526	Ctr
157463	116.983	-25.8642	157463	VC
570148	-65.8141	-38.4131	570148	N
151230	63.4335	-21.4772	151230	N
666450	43.1765	-29.8732	666450	N
570380	32.9256	-23.979	570380	N
255388	-46.1479	0.895132	255388	MK2206
127675	-64.4416	6.33146	127675	N
790722	-21.0019	21.2994	790722	VC
477816	110.371	-4.30233	477816	Ctr
298101	-36.4245	63.7536	298101	MK2206
632408	-16.0597	11.2814	632408	AMG386
835137	-23.7434	18.0311	835137	MK2206
803514	23.8353	-12.263	803514	Ctr
202956	-36.5874	-5.28896	202956	N
362993	-23.3325	-15.7242	362993	Ctr
809649	-86.3398	12.9459	809649	Ctr
220664	-17.3062	14.0087	220664	N
941191	-23.5949	-22.4637	941191	N
414286	-35.006	13.3375	414286	MK2206
697871	-55.2633	9.04171	697871	VC
496205	-16.5557	5.83143	496205	AMG386
284593	-77.4816	9.09938	284593	MK2206
248255	-60.2656	-11.0986	248255	Ganitumab
771443	24.9096	30.0241	771443	MK2206
889049	-160.087	24.3466	889049	Ctr
531672	-10.2883	-21.5467	531672	AMG386
641246	-53.6467	1.05843	641246	N
894128	61.8773	8.92989	894128	AMG386
578975	-38.5582	8.02343	578975	MK2206
335091	-43.6593	5.98073	335091	Ctr
406190	-14.4898	18.8281	406190	N
781335	157.033	-9.46045	781335	VC
628692	109.727	-14.1482	628692	N
580632	15.0457	27.4949	580632	Ganitumab
783578	-54.8737	-2.43513	783578	VC
910706	-38.7131	-7.50187	910706	VC
782334	79.4282	-21.6148	782334	Ctr
836114	-21.3495	24.2496	836114	AMG386
944419	-26.8535	-25.9022	944419	VC
159352	-74.1285	15.273	159352	MK2206
374121	-38.2426	-1.40648	374121	VC
573881	25.1762	-29.5972	573881	N
676048	103.498	1.89299	676048	VC
178649	73.9118	19.6332	178649	N
245655	34.8204	-4.12056	245655	N
553141	5.78233	-29.84	553141	VC
382853	-93.5814	-25.5376	382853	Ctr
778020	-60.2558	5.14444	778020	N
885590	-57.9551	42.5092	885590	Ctr
443708	79.0275	24.1868	443708	N
622078	-35.791	20.6736	622078	N
627118	117.234	-33.9478	627118	Ctr
916645	-18.882	-20.9728	916645	Ctr
427321	-0.242178	-5.73986	427321	VC
581648	-59.6685	0.406695	581648	Ctr
903880	-27.228	0.0315327	903880	N
913225	-6.94967	-26.8341	913225	N
201873	-62.1584	-5.81856	201873	N
345574	27.1675	-2.7963	345574	VC
953262	-100.384	28.2671	953262	N
357017	-35.4259	-4.54587	357017	Ctr
380239	79.5323	-4.87744	380239	N
178815	-55.979	-9.93586	178815	N
575372	63.0387	6.50474	575372	VC
922433	100.703	8.63195	922433	VC
350331	-11.4662	-39.3954	350331	Ctr
527320	31.0539	-2.48766	527320	Ctr
791944	9.19685	-20.9538	791944	N
728182	-15.2593	7.71778	728182	AMG386
183831	-21.2368	-0.986173	183831	MK2206
264678	121.677	5.85293	264678	Ctr
962472	-15.7435	-14.361	962472	AMG386
515141	-103.999	9.32994	515141	AMG386
411684	-27.9982	9.54393	411684	VC
198891	52.1386	1.22541	198891	Ctr
573586	-4.02794	-28.0795	573586	Ctr
316996	-79.4683	0.735969	316996	N
190224	52.3719	-18.7325	190224	VC
461824	-35.6925	9.74856	461824	VC
479417	-1.29818	19.3452	479417	VC
906042	15.4716	3.54157	906042	Ctr
988443	5.65438	-6.58102	988443	VC
180027	-58.9902	54.3063	180027	AMG386
845663	-114.529	10.7448	845663	Ctr
134526	-43.6596	2.59499	134526	N
623086	119.412	21.4935	623086	N
814299	-26.6783	-20.4353	814299	N
211408	-22.6522	-10.4867	211408	N
286984	-67.5943	3.02377	286984	MK2206
733962	52.5571	-10.1245	733962	N
192548	55.94	-2.33817	192548	VC
255078	-29.7759	15.3765	255078	Ctr
515105	53.0492	-28.0789	515105	N
273745	-95.9458	-19.453	273745	Ctr
374106	-50.4438	47.9581	374106	N
890414	-5.83494	6.76094	890414	Ctr
563856	11.9902	13.3554	563856	N
222135	-13.5722	20.1374	222135	AMG386
349639	-14.7237	-19.9054	349639	N
386664	-11.2901	-0.638652	386664	AMG386
651541	28.5584	9.28865	651541	N
426106	29.3075	32.0867	426106	MK2206
122795	-0.767354	12.511	122795	Ganitumab
729270	-5.37917	-27.3584	729270	N
697098	-26.7751	48.1098	697098	N
942017	-63.3994	106.578	942017	Ctr
307659	55.7978	-24.4171	307659	N
677915	36.653	14.0534	677915	Ctr
233832	90.294	1.78698	233832	VC
994987	-24.7129	-11.5629	994987	VC
360937	120.69	-22.7843	360937	VC
590220	-31.3137	12.7173	590220	MK2206
405717	54.9256	1.68363	405717	Ctr
640463	55.0763	2.52774	640463	VC
650589	-38.3703	-8.65392	650589	AMG386
291515	-114.765	27.3875	291515	VC
955953	0.460046	4.63198	955953	MK2206
340186	-15.9609	-18.2753	340186	VC
640927	10.581	3.25552	640927	N
109980	-9.11334	-15.1762	109980	N
489504	-123.043	31.0172	489504	Ctr
234272	-1.12479	-2.29759	234272	N
259206	-4.02606	-5.40119	259206	VC
904269	61.7383	14.5033	904269	VC
507198	-19.3141	-20.4449	507198	Ctr
800710	-7.94191	77.8179	800710	Ctr
255535	76.7727	-11.206	255535	N
725455	-29.5553	-13.9743	725455	Ctr
698094	38.9938	-0.101194	698094	Ctr
934459	-70.1201	-5.41335	934459	VC
478484	7.21635	-45.2929	478484	N
166782	-4.14117	-34.4604	166782	N
435313	-30.2018	11.0153	435313	VC
202539	-26.1004	-1.75249	202539	Ctr
306127	-13.6736	-8.67008	306127	VC
129973	-32.1288	-7.08125	129973	VC
959366	-27.4794	5.21213	959366	VC
228340	-5.20733	-2.09548	228340	N
539291	77.156	-36.733	539291	N
572731	49.3747	12.703	572731	VC
572235	-19.345	-12.4258	572235	N
946927	-2.63178	37.2574	946927	MK2206
596458	12.0749	-24.7321	596458	N
835658	-13.2762	30.4734	835658	N
660915	106.737	10.0787	660915	N
318569	-29.4673	-8.79314	318569	N
819622	-4.61308	-24.9679	819622	Ctr
600536	-40.3765	-8.8288	600536	AMG386
566011	26.6474	-25.2347	566011	N
318438	-64.1965	5.92532	318438	Ctr
422013	-66.1613	-14.8289	422013	N
663467	9.83764	8.28722	663467	VC
188511	18.181	-3.37186	188511	VC
573919	-80.1234	6.11607	573919	MK2206
602943	41.5494	11.1862	602943	Ctr
378401	48.2054	-8.76348	378401	AMG386
859699	77.0908	-12.3177	859699	Ctr
188091	-46.9323	-2.74282	188091	N
111674	-22.3606	2.86465	111674	VC
511851	16.7753	-6.5157	511851	Ganitumab
229144	7.91161	-34.7642	229144	Ctr
812089	2.20381	-25.6547	812089	N
749097	9.26053	-20.6502	749097	Ctr
437968	-88.5404	-21.0119	437968	N
728714	22.1048	-12.5351	728714	VC
395379	69.9457	-9.48978	395379	Ctr
294176	139.131	-7.44278	294176	N
299364	23.8065	12.1934	299364	Ctr
303947	-47.2316	1.97246	303947	N
766967	-27.0465	19.5403	766967	Ganitumab
726381	2.27944	-46.2117	726381	Ctr
592535	1.37006	-8.31343	592535	VC
443444	-45.682	5.24316	443444	N
962827	16.6517	3.90267	962827	Ganitumab
775346	-9.16478	-9.54626	775346	Ctr
515565	-60.6495	13.3517	515565	Ctr
442637	91.8557	-4.29522	442637	Ctr
238790	26.6113	-4.93097	238790	Ctr
327142	49.8041	-16.6437	327142	N
262131	101.034	13.0433	262131	VC
169536	-33.1032	-8.62054	169536	N
151481	-25.5857	9.49255	151481	Ctr
630758	34.7107	-2.7349	630758	VC
549172	-0.381852	34.9277	549172	Ctr
174903	24.3014	-21.1626	174903	AMG386
680881	55.7677	42.7099	680881	MK2206
790070	-44.8623	-26.5063	790070	N
889225	-42.2823	-17.5285	889225	AMG386
723918	54.3873	0.76082	723918	N
742477	-69.1726	-8.38476	742477	Ctr
579881	138.578	6.46636	579881	Ctr
203254	-8.84798	79.1321	203254	MK2206
423619	15.7548	-2.2347	423619	N
154293	-11.0804	26.7749	154293	N
746731	123.601	9.68116	746731	VC
282082	-107.216	20.8159	282082	Ctr
433144	-10.771	-2.46323	433144	Ctr
883886	66.2946	0.482897	883886	N
223526	132.843	-3.09989	223526	N
520471	37.2375	-7.87699	520471	Ganitumab
172283	30.0786	9.69719	172283	N
720065	33.3166	-26.0539	720065	Ctr
451482	17.27	2.8253	451482	AMG386
417654	120.927	-15.0527	417654	N
234723	-36.8006	1.96519	234723	AMG386
883696	-38.3353	8.76148	883696	VC
117424	-49.0732	17.1198	117424	N
380769	20.0979	25.1263	380769	VC
572444	169.585	10.6711	572444	N
925691	125.994	-6.42466	925691	N
765671	-15.6221	-9.99006	765671	AMG386
836983	17.9422	-38.5586	836983	N
746265	-74.0412	-10.1997	746265	N
287300	85.9602	-15.1165	287300	N
944536	40.0489	-8.75791	944536	N
112606	89.0638	-13.1475	112606	Ctr
598798	-99.0697	0.968497	598798	VC
960963	-14.7543	-16.8351	960963	MK2206
376676	61.9175	-2.39826	376676	Ganitumab
950742	48.8345	-32.4105	950742	Ganitumab
289420	63.5709	30.4895	289420	Ganitumab
641977	60.9252	8.30897	641977	AMG386
326433	-53.4961	16.6012	326433	AMG386
539876	-23.4216	-12.1873	539876	Ganetespib
622315	22.893	15.9248	622315	AMG386
366120	-48.1776	-0.299647	366120	TDM1/P
769972	-55.1824	-26.4266	769972	Ganitumab
547405	-57.2016	7.16118	547405	MK2206
918979	44.0351	23.8403	918979	Ganitumab
845783	7.05783	81.9009	845783	AMG386
767081	-74.1058	-40.6572	767081	TDM1/P
464547	-72.7955	-25.0635	464547	TDM1/P
884011	36.751	-20.1676	884011	Ganitumab
949444	-66.2178	10.1658	949444	AMG386
797639	42.5659	77.1998	797639	MK2206
264305	-131.84	51.9161	264305	Ganitumab
277888	-16.2647	-2.02112	277888	Ganitumab
753109	-75.2519	16.7595	753109	MK2206
220471	73.4688	-13.9383	220471	Ctr
266840	-8.07737	-19.3612	266840	Ctr
378885	-51.8249	-9.84361	378885	AMG386
220925	8.60788	-25.558	220925	TDM1/P
131595	6.49511	61.376	131595	AMG386
604199	128.511	-27.1417	604199	MK2206
947398	-3.38358	-6.5485	947398	TDM1/P
689480	-70.1154	-26.8492	689480	AMG386
146033	-37.2602	-40.2013	146033	Pertuzumab
564701	-48.1775	0.358859	564701	Ganitumab
641697	41.1448	-1.99855	641697	Ganetespib
522140	-77.8109	-45.9501	522140	Ctr
413211	50.993	-27.6105	413211	TDM1/P
306401	-22.4489	12.002	306401	AMG386
571995	-82.3458	28.7878	571995	AMG386
506623	-57.6824	-27.9901	506623	MK2206
498985	6.5884	-7.47092	498985	AMG386
172168	-37.3375	-0.987464	172168	Ctr
786003	45.0328	-26.3478	786003	TDM1/P
663144	15.5556	-39.6905	663144	Ganitumab
960029	-23.7628	-16.2208	960029	Pertuzumab
618717	44.0625	-40.9894	618717	Pertuzumab
152090	-7.60542	-22.9912	152090	Ctr
460642	50.1689	-32.2253	460642	Ganitumab
515281	9.98531	-47.1575	515281	Ganitumab
414844	5.00714	1.89557	414844	Ctr
848003	-44.5088	57.2409	848003	AMG386
131961	-1.04023	-15.7169	131961	TDM1/P
795996	-33.7608	-21.6426	795996	Pertuzumab
683457	71.1902	45.7538	683457	Ganitumab
105513	-28.7509	15.4737	105513	AMG386
518000	28.2157	35.0625	518000	MK2206
501303	42.7381	24.4074	501303	Ctr
139973	-25.3209	17.7826	139973	Ctr
778527	-57.6874	-9.1437	778527	MK2206
345907	-53.6465	0.574273	345907	MK2206
963604	66.3041	1.55918	963604	AMG386
861745	7.05821	6.58457	861745	MK2206
860901	-46.2317	11.836	860901	AMG386
724384	83.0379	12.4174	724384	Ctr
621179	16.3778	-21.4113	621179	AMG386
568953	17.6507	-13.9546	568953	AMG386
779739	81.9052	36.8726	779739	MK2206
863161	-21.4494	-31.8038	863161	MK2206
679787	75.4568	-3.0364	679787	Ctr
910188	138.024	39.469	910188	Ganitumab
401215	-20.9667	-39.443	401215	Ganetespib
345460	43.5538	25.8529	345460	Ganitumab
999733	-60.9195	-35.7267	999733	MK2206
285339	9.10891	-28.1933	285339	Pertuzumab
572793	69.9205	-9.11657	572793	MK2206
843554	49.2038	17.464	843554	Ctr
467622	-43.0051	-20.31	467622	Ganitumab
798604	9.39774	40.3215	798604	Ganitumab
890372	-25.5478	-15.3073	890372	Ganitumab
208650	-24.6881	-3.6218	208650	TDM1/P
532183	-7.59459	2.22893	532183	Ctr
432114	18.4523	-15.1094	432114	Pertuzumab
474874	93.6931	-25.0755	474874	Pertuzumab
651145	79.7176	36.0615	651145	MK2206
614434	13.8245	0.710731	614434	MK2206
521860	-56.3995	42.2429	521860	AMG386
215932	-32.5411	82.8382	215932	AMG386
793155	-16.9882	52.9769	793155	MK2206
618240	106.743	18.3713	618240	AMG386
490805	56.8574	-9.91442	490805	TDM1/P
239910	-46.6864	0.835759	239910	Ganitumab
294265	-33.1492	17.153	294265	MK2206
199960	79.8283	7.05014	199960	AMG386
227055	-86.7297	-11.9646	227055	AMG386
786753	12.2359	-28.9726	786753	MK2206
253531	-55.744	-15.6601	253531	TDM1/P
590299	28.3621	20.3074	590299	AMG386
580541	32.0547	-25.439	580541	Ctr
654064	-36.1709	-18.5514	654064	MK2206
791321	-27.2871	9.57747	791321	MK2206
422454	-47.4866	-14.9502	422454	MK2206
213672	-53.8951	-31.3912	213672	Ganetespib
929391	-7.39289	18.8511	929391	Ctr
477994	69.8835	14.5337	477994	MK2206
913527	16.5039	17.281	913527	Ctr
259899	13.3309	86.6306	259899	Ctr
676630	36.841	48.7181	676630	Ganitumab
894673	25.756	-9.95739	894673	MK2206
870077	-42.4975	-23.8027	870077	Ganitumab
866660	-3.78962	-18.8219	866660	Ctr
685795	-117.598	-0.440134	685795	AMG386
218503	2.5581	-25.6217	218503	MK2206
802308	-13.8703	-16.7939	802308	Ganitumab
741535	28.5759	-18.6307	741535	Ctr
362150	-19.3263	45.2095	362150	Ganitumab
317402	20.1074	-10.8642	317402	MK2206
188700	-29.5383	54.2541	188700	Ganitumab
547892	80.7985	-26.2929	547892	Ganitumab
738041	39.0105	-13.3649	738041	Pertuzumab
900959	-55.0805	-26.3106	900959	Pertuzumab
130892	-2.66896	-8.45809	130892	MK2206
893874	-3.81046	-9.778	893874	Ganetespib
618860	42.6824	27.5224	618860	Ganitumab
628788	1.9883	27.8058	628788	Ganitumab
504838	-28.6857	-0.448468	504838	Ctr
794128	142.569	-20.5296	794128	Ganitumab
882553	98.917	0.423302	882553	AMG386
732137	-82.8886	15.7012	732137	MK2206
332655	48.6654	30.3623	332655	MK2206
845147	101.878	-22.1143	845147	MK2206
535415	80.9662	-7.66951	535415	MK2206
851223	-82.5019	29.4934	851223	AMG386
342959	39.7082	25.0802	342959	MK2206
971492	-18.9891	-9.83435	971492	AMG386
269899	-58.9954	-29.7811	269899	Ganetespib
729732	39.2873	-11.7127	729732	MK2206
635632	188.024	-91.8083	635632	MK2206
509012	-0.608715	38.8525	509012	Ganitumab
991818	-27.7418	-47.8365	991818	Pertuzumab
290413	-18.0476	-32.601	290413	AMG386
319324	16.5218	-64.5333	319324	MK2206
157270	-42.108	-17.3624	157270	AMG386
748611	-5.11557	75.657	748611	Ctr
689076	-9.35546	10.0733	689076	Ctr
587604	15.373	-1.17683	587604	Ctr
601489	38.3101	-9.92406	601489	MK2206
917762	-49.252	-22.3785	917762	Ganitumab
516834	-31.8152	-41.1608	516834	Ganitumab
607843	49.1348	-43.4767	607843	Ctr
318407	4.05423	-13.1585	318407	Ganitumab
689452	57.456	14.1943	689452	Ctr
712917	-13.4602	-3.97167	712917	Ganetespib
609151	36.6412	27.8767	609151	MK2206
145777	-29.0233	-41.7941	145777	Ganitumab
254060	103.772	31.1238	254060	AMG386
491779	-53.3754	3.51179	491779	TDM1/P
180663	14.584	4.8413	180663	MK2206
293142	4.98777	-28.3293	293142	Ctr
706639	62.2177	26.6188	706639	Ctr
563681	4.97151	22.3503	563681	Ganitumab
409288	34.9487	-25.9533	409288	Ctr
774840	4.89794	5.1925	774840	Ganitumab
301665	97.1603	-21.8661	301665	AMG386
783427	97.8341	25.9842	783427	Ctr
831848	95.426	-5.86772	831848	TDM1/P
323721	5.46864	-32.4798	323721	MK2206
275626	21.6769	34.4745	275626	AMG386
296123	-59.9423	16.0109	296123	Ganitumab
237158	-49.6509	18.3884	237158	AMG386
906795	34.8163	37.578	906795	Ctr
212307	-4.90111	-23.7685	212307	Ganitumab
229328	39.1587	-15.8832	229328	Ganitumab
327917	-4.75125	32.369	327917	Ganitumab
887594	-6.08454	3.38849	887594	MK2206
661730	-2.94508	40.9793	661730	AMG386
156163	56.213	-11.599	156163	AMG386
202535	85.9362	2.62583	202535	AMG386
399478	94.0138	49.4587	399478	AMG386
418593	15.8089	-53.5269	418593	Ctr
200222	67.7443	9.82968	200222	MK2206
555214	-35.3114	-15.9733	555214	AMG386
296841	61.2822	-12.1545	296841	Pertuzumab
683896	-3.99862	5.09251	683896	AMG386
356431	19.7235	-4.8857	356431	TDM1/P
879224	-53.5917	-6.37005	879224	Ctr
752469	95.2964	-9.62156	752469	Ctr
116603	-64.501	14.0137	116603	Ctr
664111	-124.604	-11.3532	664111	MK2206
760901	4.6726	14.6123	760901	Ganitumab
165925	34.3348	32.284	165925	Ganitumab
430441	-13.4818	-6.45435	430441	Ganitumab
329941	60.146	-24.615	329941	TDM1/P
820348	-16.1233	-9.60203	820348	Ctr
748583	-49.5726	-0.42749	748583	MK2206
201831	-37.0927	10.4118	201831	AMG386
938719	15.041	-3.53866	938719	Ctr
728287	10.4371	-18.808	728287	AMG386
275034	16.3971	-28.734	275034	AMG386
219545	-33.4668	12.9814	219545	Ctr
982086	-91.675	25.0266	982086	Pertuzumab
102212	53.0376	14.1096	102212	MK2206
721099	-90.5324	-25.4509	721099	Pertuzumab
397505	-28.2092	-21.0751	397505	TDM1/P
109874	-31.9444	-11.097	109874	AMG386
896852	-37.2449	-27.3146	896852	TDM1/P
535569	-69.3438	-5.17054	535569	TDM1/P
965265	63.6309	40.4255	965265	AMG386
992609	-70.6571	-5.59014	992609	AMG386
653927	86.9986	-20.1111	653927	Ctr
318293	140.212	20.9527	318293	AMG386
150547	25.5743	38.6604	150547	Ganetespib
111344	-2.46736	17.4268	111344	AMG386
797499	17.6972	6.50762	797499	TDM1/P
639663	20.0804	10.4677	639663	MK2206
768214	46.8941	41.0817	768214	AMG386
294739	-75.0882	10.1811	294739	Ctr
691753	11.0198	8.32629	691753	Ganitumab
539904	-10.7438	-27.5102	539904	Ctr
453596	27.5935	23.822	453596	Pertuzumab
118307	17.5915	5.57402	118307	AMG386
825363	2.69297	-10.4091	825363	Pertuzumab
955035	28.5595	-3.88725	955035	Ganitumab
179568	-3.25457	-7.12763	179568	AMG386
280375	-101.041	73.693	280375	Ganitumab
924895	92.4092	-21.6941	924895	Ganetespib
706169	133.307	-12.7711	706169	Ctr
760011	9.09646	-45.3897	760011	TDM1/P
221686	53.5636	-15.3339	221686	Ganitumab
355942	46.4418	-14.7792	355942	Ctr
104268	42.875	27.0228	104268	Ctr
780272	-83.1435	-9.40125	780272	Ganitumab
800447	16.4057	-29.1488	800447	Ganitumab
335536	-26.7248	-8.09001	335536	AMG386
125130	-91.6362	22.7068	125130	TDM1/P
402384	-85.0656	-5.93902	402384	MK2206
896621	53.4657	-50.4196	896621	Ctr
301968	-22.8769	18.6807	301968	AMG386
567907	10.2362	-29.8031	567907	Ganitumab
412772	37.118	35.441	412772	Ganitumab
356684	39.3776	14.9011	356684	AMG386
856159	68.6095	6.09003	856159	Ctr
862244	2.51523	-27.0299	862244	Pertuzumab
254273	28.8347	-22.3931	254273	TDM1/P
690089	6.99804	-16.6524	690089	AMG386
416434	23.1503	-9.52066	416434	MK2206
598835	44.4449	7.50496	598835	TDM1/P
839274	-17.2429	-5.83468	839274	MK2206
136536	1.09776	16.3239	136536	Ctr
882538	63.5392	-12.9019	882538	Ganitumab
439489	40.9613	-36.1485	439489	Ganetespib
987914	-33.463	5.47074	987914	Ctr
437162	11.6979	-6.82883	437162	TDM1/P
284443	75.517	4.28647	284443	AMG386
923968	-3.61315	-9.04127	923968	AMG386
115987	-27.2551	13.4188	115987	Ganitumab
804979	-12.9061	-26.7808	804979	Ganitumab
105286	21.2762	27.3455	105286	Ganitumab
144302	34.7062	-49.6196	144302	Pertuzumab
552549	-44.2909	-58.7144	552549	AMG386
411950	-33.7539	18.0043	411950	Ganitumab
435279	8.52751	-38.5617	435279	Ganitumab
204939	-31.4272	-0.829319	204939	Pertuzumab
688955	34.5255	3.41521	688955	Ctr
700549	17.2811	-13.4236	700549	MK2206
328160	19.3737	-14.0233	328160	Ctr
228192	70.2481	9.2946	228192	AMG386
875089	3.3132	-23.6117	875089	Ganitumab
462582	-2.49649	-30.6036	462582	Ctr
196064	-10.6698	-5.694	196064	AMG386
829491	70.5684	0.297264	829491	AMG386
801641	-72.1425	-23.9656	801641	MK2206
213913	50.7927	-8.59425	213913	TDM1/P
414971	43.8246	50.6915	414971	MK2206
573605	-26.389	7.6587	573605	MK2206
103939	69.6803	6.35172	103939	Ctr
824512	73.7407	-32.5069	824512	Ganetespib
928446	-30.0998	2.12479	928446	Ganitumab
631337	90.2885	1.2149	631337	Ctr
516763	50.7167	-31.7074	516763	AMG386
685182	-10.8492	-39.6233	685182	Pertuzumab
317641	4.89308	56.4992	317641	MK2206
587691	-12.1799	2.70982	587691	TDM1/P
174904	-18.4565	-19.8849	174904	AMG386
695521	-23.232	-19.3454	695521	AMG386
899692	44.6867	12.569	899692	Ctr
172366	100.11	-9.40308	172366	Ganitumab
329076	5.21874	32.7714	329076	AMG386
146987	-1.71401	-3.65065	146987	AMG386
905264	78.935	-25.6836	905264	MK2206
655128	92.7353	-16.9296	655128	AMG386
309830	12.1442	-0.961149	309830	MK2206
653325	16.6812	-17.5865	653325	AMG386
929980	0.481095	46.1012	929980	MK2206
712276	41.2572	37.8399	712276	MK2206
649198	18.9302	-22.151	649198	Pertuzumab
974181	65.682	4.91196	974181	AMG386
299962	11.2498	3.86657	299962	Ganitumab
417474	64.8087	-12.2821	417474	Ganitumab
851488	-28.0122	-25.1082	851488	Ganitumab
535779	-29.9837	-16.9585	535779	Ganitumab
263143	-42.0259	27.6017	263143	MK2206
629606	60.3939	14.8887	629606	Ganitumab
209967	75.5731	-31.039	209967	Ganitumab
343898	79.4915	-24.3244	343898	MK2206
531988	-61.247	16.8878	531988	Ganitumab
963303	61.7171	33.9711	963303	Ctr
631299	-22.0523	-1.07316	631299	Ganetespib
987995	54.4097	-13.207	987995	AMG386
624777	91.6192	-13.3259	624777	TDM1/P
637566	13.2318	18.9549	637566	MK2206
755914	25.7294	28.8972	755914	MK2206
363669	97.6536	-27.9373	363669	Ctr
345483	-55.1837	53.2804	345483	Ganitumab
261304	110.494	-20.1961	261304	Ganitumab
727804	51.3536	-2.99464	727804	MK2206
654021	-21.3582	-25.1199	654021	Ctr
203060	-66.6782	3.31985	203060	Pertuzumab
820807	-18.1326	-29.7498	820807	Ganitumab
604326	78.458	-16.783	604326	Pertuzumab
688291	-26.5891	-27.0881	688291	AMG386
530095	45.6873	-3.3289	530095	AMG386
705381	119.915	-17.6671	705381	TDM1/P
396723	-97.9427	-28.4522	396723	TDM1/P
677910	-59.2592	-18.0054	677910	AMG386
666147	-20.1575	13.152	666147	Ganitumab
179369	34.2608	-12.2344	179369	MK2206
982505	-12.7897	-28.7975	982505	Pertuzumab
375954	136.012	17.8426	375954	MK2206
320538	-43.7124	-9.06535	320538	Ctr
266509	155.024	-22.0287	266509	AMG386
100899	-62.2967	-30.2447	100899	Ganitumab
803677	49.7323	-31.0212	803677	MK2206
799149	31.3646	-37.8807	799149	Pertuzumab
182346	74.4429	-16.4753	182346	Ganitumab
943633	-38.4595	-14.5695	943633	AMG386
429220	128.504	2.68045	429220	Ganitumab
901705	-33.9845	-24.2097	901705	Ctr
712785	-52.759	10.2436	712785	Ctr
845079	-26.1209	-13.8393	845079	TDM1/P
330134	75.0781	-4.56164	330134	Ganitumab
771151	-64.6717	9.93795	771151	AMG386
629371	95.7664	-44.8662	629371	MK2206
169918	115.241	-18.4652	169918	AMG386
570966	-150.74	-37.2967	570966	AMG386
745633	61.6144	0.731112	745633	Ganitumab
734997	18.3989	-11.4583	734997	Ctr
792181	-0.356525	-0.926828	792181	AMG386
467686	-37.3386	6.09408	467686	Ganitumab
287961	-63.171	-17.716	287961	MK2206
520986	35.4307	44.3987	520986	MK2206
252748	-19.773	-12.8238	252748	Ctr
454808	79.0696	-2.1038	454808	Ganitumab
597907	88.5495	-11.1222	597907	AMG386
790397	25.3064	-32.677	790397	TDM1/P
987728	-8.49126	53.4049	987728	Ganitumab
609642	104.028	1.22875	609642	MK2206
889721	65.4326	-3.33319	889721	TDM1/P
465008	-70.657	25.678	465008	Ganitumab
865416	-9.89693	-36.7231	865416	TDM1/P
493519	-15.3589	-38.8216	493519	Ctr
138027	54.5312	-45.1404	138027	Ganitumab
788149	39.442	-60.6393	788149	AMG386
823618	15.6595	-26.1728	823618	AMG386
317131	-12.0101	-18.6082	317131	Ganitumab
383456	6.95565	3.85298	383456	AMG386
834418	-80.7947	-16.6919	834418	Ctr
123660	119.231	-21.5894	123660	Ctr
736721	156.162	29.5073	736721	AMG386
233191	38.5186	30.876	233191	Ctr
407539	40.4036	-21.9923	407539	Ganitumab
895653	30.8048	-14.7466	895653	Pertuzumab
824234	-55.5823	-23.0629	824234	Ctr
283070	59.5059	9.80193	283070	AMG386
542392	40.8826	46.1038	542392	Ganitumab
413961	-25.849	4.49931	413961	MK2206
130580	94.3856	-13.3533	130580	Ganitumab
375342	85.3717	20.8714	375342	Ganitumab
490023	62.8868	43.3701	490023	MK2206
787415	-124.468	16.1867	787415	AMG386
885871	-62.2443	10.3358	885871	Ctr
728149	45.4258	-53.4805	728149	TDM1/P
995480	-12.0054	-37.199	995480	Pertuzumab
528833	-108.313	-25.0412	528833	AMG386
408692	18.5615	10.9337	408692	Ctr
805136	39.9479	-22.0513	805136	AMG386
132463	60.8816	4.67843	132463	MK2206
726940	-1.06788	-13.9775	726940	Ctr
517870	21.2406	28.9089	517870	Ctr
652480	116.282	43.9056	652480	AMG386
199115	90.6059	-12.2212	199115	AMG386
783764	-48.0947	-20.3219	783764	Ganitumab
752372	-6.88688	-18.6172	752372	Ctr
808714	-7.66051	50.1754	808714	Ctr
928815	82.6962	49.4464	928815	AMG386
241705	-12.0134	-30.8283	241705	Ganitumab
148357	14.2434	8.37366	148357	Ganitumab
591810	-35.5891	-3.23376	591810	MK2206
411008	51.3642	10.7902	411008	AMG386
162562	4.26913	11.8513	162562	Ctr
687288	-22.1191	-12.307	687288	TDM1/P
120422	40.41	0.146863	120422	Ganitumab
898618	-80.0706	-23.4306	898618	Ganitumab
628823	-10.6361	35.7592	628823	Ganitumab
349330	17.025	15.6005	349330	AMG386
524170	-59.0584	-44.7325	524170	Ganitumab
240957	-27.4159	-17.0467	240957	AMG386
584561	-23.8766	-43.0418	584561	Pertuzumab
421917	60.453	64.7377	421917	Ctr
115638	38.0813	42.1038	115638	Ganitumab
928170	-111.425	-34.5252	928170	Ganitumab
223030	-35.0997	-13.3946	223030	AMG386
970839	-91.5007	2.01135	970839	Ctr
507249	43.6496	-4.65133	507249	Pertuzumab
724293	28.004	-52.0072	724293	TDM1/P
796558	106.138	15.3778	796558	Ctr
384830	103.374	-16.7143	384830	MK2206
586207	28.7529	14.951	586207	AMG386
559021	33.6992	15.4727	559021	Ganitumab
962153	-56.968	-33.4651	962153	AMG386
711476	30.0326	-6.855	711476	Ctr
361701	0.797329	29.3107	361701	MK2206
924071	21.0191	-18.6292	924071	AMG386
241998	-23.2241	-42.5233	241998	Ctr
109623	-9.03952	-17.5938	109623	Ganetespib
111646	43.6034	-30.1803	111646	Ganetespib
515284	14.153	21.7679	515284	Ganetespib
196024	2.88391	14.6496	196024	Ganetespib
221375	-30.4201	-50.3041	221375	Ganetespib
847272	-12.0483	12.3235	847272	Ctr
916586	45.9222	-39.5154	916586	Ganetespib
786480	-27.766	53.2021	786480	Ganetespib
452703	-56.1727	21.223	452703	Ganetespib
167271	0.907188	-12.7262	167271	TDM1/P
884266	-86.8634	-47.5369	884266	Ganetespib
498024	-48.7635	31.2533	498024	Ganetespib
279902	27.124	-32.7375	279902	Ganetespib
551795	-9.26409	32.9654	551795	Pertuzumab
240035	-42.8367	5.92605	240035	Ganetespib
613961	-23.1322	12.3667	613961	Ganetespib
342142	-36.041	17.4298	342142	Ganetespib
554577	-78.4599	-36.8105	554577	Ganetespib
570685	-9.41749	-5.2228	570685	Pertuzumab
986734	-37.767	-26.4559	986734	Ganetespib
999264	22.9468	2.83477	999264	Pertuzumab
988665	-23.8173	-29.3973	988665	Ganetespib
494022	-51.903	-4.10968	494022	TDM1/P
623569	31.9228	59.5908	623569	Ganetespib
493775	-57.4721	20.1482	493775	Ganetespib
355292	-62.753	-7.8687	355292	Ganetespib
767934	-29.7518	12.8084	767934	Ctr
571276	-65.0543	16.6102	571276	Ganetespib
528479	3.27219	2.90759	528479	Ganetespib
981664	-25.9612	23.8424	981664	Pertuzumab
102011	75.6644	37.1944	102011	Ganetespib
689188	-0.894463	-10.1161	689188	Ganetespib
164468	81.5048	49.2247	164468	Ganetespib
483667	-52.9075	-23.346	483667	Pertuzumab
273691	11.9879	-23.2133	273691	Pertuzumab
250274	-63.7091	-45.714	250274	TDM1/P
527581	31.2183	-30.302	527581	Pertuzumab
410083	-3.24062	18.6114	410083	TDM1/P
830486	-37.3283	14.2087	830486	Ganetespib
510543	15.8568	32.948	510543	Ganetespib
690410	-64.1076	29.2221	690410	Ganetespib
550421	55.0004	23.8339	550421	Ganetespib
119928	-57.3014	65.8174	119928	Ganetespib
550157	-44.5195	-34.4606	550157	Ctr
122287	-29.9324	-46.5111	122287	TDM1/P
518576	-82.1117	18.8021	518576	Ganetespib
300724	28.6908	-29.6499	300724	Ctr
674897	50.5111	36.8716	674897	Ctr
943879	3.08061	16.6013	943879	Ganetespib
567201	-69.9064	-35.9807	567201	Ganetespib
411806	4.40242	50.8348	411806	Ganetespib
575457	-67.1339	65.6672	575457	Pertuzumab
138425	44.6313	10.7458	138425	TDM1/P
810965	-28.6699	22.0512	810965	Ganetespib
901807	73.5734	-28.0929	901807	Ctr
208303	-82.2648	18.2178	208303	Ganetespib
282777	7.11757	-49.6214	282777	Ganetespib
930903	-10.1389	10.454	930903	Ganetespib
912836	11.2108	56.121	912836	Ganetespib
572016	-20.7361	26.6428	572016	Ganetespib
395249	-35.2003	40.7281	395249	Ganetespib
759418	-83.2986	-50.166	759418	Ganetespib
313243	2.58706	-4.60609	313243	Ctr
687733	-13.5865	-11.0952	687733	Ganetespib
831702	-1.12342	-53.7621	831702	TDM1/P
268937	-18.6476	-20.4047	268937	TDM1/P
473468	9.0991	-8.25082	473468	Ganetespib
676365	1.30264	29.0802	676365	Ganetespib
591079	-77.0272	71.8643	591079	Ganetespib
125418	50.8421	-18.6451	125418	Ganetespib
719713	4.38284	-26.4508	719713	Ganetespib
342996	-52.9553	-35.2681	342996	Ctr
419590	-8.51525	-4.9379	419590	Ganetespib
924868	20.2503	-29.3587	924868	Ganetespib
877463	9.28565	53.0114	877463	Ganetespib
846156	-25.2744	33.0815	846156	Ganetespib
983841	-37.3631	21.911	983841	Ganetespib
466267	-34.7763	4.09901	466267	Ganetespib
455828	-17.1902	13.501	455828	Ctr
380972	-28.4307	-4.96423	380972	Ganetespib
953885	-14.4706	-25.4941	953885	TDM1/P
133650	-5.54899	3.35492	133650	Ganetespib
377460	-29.5589	-11.056	377460	Pertuzumab
151980	-55.8734	69.6767	151980	Ganetespib
765773	-64.8201	-4.12402	765773	Ganetespib
240432	-12.9337	-7.80697	240432	Ctr
462605	-0.89467	2.74425	462605	Pertuzumab
536253	28.5896	25.3867	536253	TDM1/P
442669	-61.9159	35.91	442669	Ganetespib
860243	84.242	-15.8451	860243	Ganetespib
472799	20.2731	-42.0014	472799	Pertuzumab
117707	-34.4721	8.98733	117707	Ganetespib
781642	-60.4094	31.2882	781642	Ganetespib
493472	-34.5593	-37.8476	493472	Ganetespib
966016	41.081	-11.9715	966016	Ganitumab
127791	-21.7085	-6.16542	127791	Pertuzumab
235995	-67.4342	-49.6888	235995	Pertuzumab
824350	-51.5068	-14.7545	824350	TDM1/P
941926	-51.9986	-11.505	941926	Ctr
914968	-9.82822	7.29109	914968	Ganetespib
703455	-78.6727	6.38508	703455	Ganetespib
981461	-8.3275	-24.8569	981461	TDM1/P
313672	102.581	-19.2936	313672	Ganetespib
637051	-41.5227	-22.603	637051	Ganetespib
733276	20.5326	48.7208	733276	Ganetespib
357034	-30.6793	-8.68629	357034	Ganetespib
324021	49.8954	-10.1671	324021	Pertuzumab
236470	0.375168	88.4442	236470	Ganetespib
706418	71.0863	-26.6574	706418	TDM1/P
646600	-2.23898	-51.9601	646600	Ganetespib
456432	-86.5244	25.7152	456432	Ganetespib
727255	-3.67779	-8.76673	727255	TDM1/P
644609	11.2941	-14.23	644609	Pertuzumab
459311	-69.6384	52.3613	459311	Ganetespib
311316	55.9598	-15.3366	311316	TDM1/P
128051	-22.7572	17.5074	128051	TDM1/P
460812	-41.7331	81.2545	460812	Ganetespib
503034	32.1911	-32.8012	503034	Pertuzumab
589502	-7.10226	-38.5101	589502	Ganetespib
462581	-6.75507	41.2222	462581	Ganetespib
940186	-32.2492	24.7728	940186	Ganetespib
602451	-4.76317	-8.02919	602451	Ganetespib
793684	-80.1681	40.7622	793684	Ganetespib
414256	10.6976	-18.5464	414256	Ganetespib
559263	-29.611	30.8461	559263	Ctr
666715	-63.3611	-17.7762	666715	Ganetespib
159284	40.3749	-24.1469	159284	Ctr
153327	-121.961	19.2937	153327	Pembro
581180	34.5175	12.7549	581180	Ctr
494296	-58.6776	5.69185	494296	Pembro
425173	42.6968	-12.2056	425173	Pembro
255577	243.022	-69.9735	255577	Ctr
213328	-142.544	16.9593	213328	Ctr
494946	-78.1895	93.5682	494946	Pembro
873686	-97.8866	17.0919	873686	Pembro
104384	-85.8107	1.4139	104384	Pembro
436371	37.2513	10.475	436371	Ctr
311455	60.3822	-37.8072	311455	Ctr
802105	-89.5923	-9.27077	802105	Pembro
257735	67.9102	13.3112	257735	Ctr
122579	-42.7771	2.42743	122579	Ctr
168044	-60.7416	-42.1665	168044	Pembro
247641	-131.648	30.7127	247641	Ctr
703401	285.772	-25.7969	703401	Ctr
804233	23.9384	3.74536	804233	Pembro
484894	-101.831	-41.4814	484894	Ctr
242370	-47.7415	-29.7348	242370	Pembro
356399	-29.2567	-14.021	356399	Ctr
371528	-98.484	57.4255	371528	Pembro
177795	-63.5721	38.1263	177795	Pembro
658541	-19.5574	-16.3474	658541	Ctr
391942	-95.8285	43.5564	391942	Pembro
489194	-7.29709	14.7327	489194	Pembro
473505	-87.7647	66.2074	473505	Pembro
935460	-74.4977	0.10706	935460	Ctr
181442	-74.8487	34.9208	181442	Ctr
896939	18.2419	-25.779	896939	Pembro
289107	-54.612	87.2443	289107	Pembro
848371	34.6044	21.2431	848371	Pembro
478055	-73.2895	24.8271	478055	Ctr
347516	-13.2236	-4.21628	347516	Pembro
369040	-131.08	-20.8531	369040	Ctr
651401	0.825504	1.10697	651401	Pembro
899381	27.2785	-15.2241	899381	Ctr
218249	-71.687	-20.0797	218249	Ctr
423979	-5.60627	-17.2001	423979	Ctr
668752	-17.8818	72.1036	668752	Pembro
116165	-7.68897	-23.5764	116165	Pembro
934906	201.101	-17.6435	934906	Ctr
815493	-33.6206	-10.0301	815493	Pembro
103693	54.8921	-30.9161	103693	Pembro
502486	72.063	-14.5271	502486	Ctr
114087	-30.7544	-17.3874	114087	Pembro
301289	-45.1453	45.3242	301289	Pembro
442981	-0.974196	-16.506	442981	Pembro
847753	-57.2364	76.7763	847753	Pembro
553012	-96.4904	-29.1916	553012	Pembro
142688	-141.515	21.2604	142688	Ctr
353318	70.8505	19.7313	353318	Ctr
640043	50.5516	-36.9714	640043	Pembro
111004	-61.3469	-15.5249	111004	Pembro
830958	-42.2176	-11.1496	830958	Pembro
636424	-108.062	66.3545	636424	Ctr
152197	-59.8747	-19.0785	152197	Pembro
485637	-81.1161	-2.245	485637	Pembro
149654	-111.985	-0.586955	149654	Pembro
857165	-83.0546	-32.7584	857165	Pembro
421829	-7.16987	10.8933	421829	Ctr
341238	-43.1606	-1.415	341238	Pembro
655795	-71.6989	60.5893	655795	Ctr
660534	-28.4554	-14.9818	660534	Pembro
692885	-62.1583	40.6531	692885	Pembro
424541	43.6383	-24.771	424541	Ctr
841336	48.3901	-26.9439	841336	Ctr
497010	-79.4006	57.7304	497010	Pembro
128675	-70.8666	-2.78625	128675	Ctr
478655	-52.3895	-13.5781	478655	Pembro
990443	-122.121	-18.6407	990443	Pembro
231633	-15.5205	0.131154	231633	Pembro
892390	50.1817	31.6147	892390	Pembro
597873	-148.688	24.7761	597873	Pembro
574091	-66.69	18.9769	574091	Pembro
483910	-30.7168	37.701	483910	Pembro
326202	-93.9368	104.113	326202	Pembro
456506	36.5686	-21.9592	456506	Pembro
922872	-68.8912	-17.5555	922872	Ctr
625854	46.8121	35.0906	625854	Pembro
735673	-115.311	-19.4599	735673	Ctr
543795	96.4507	50.8647	543795	Pembro
431061	65.1962	-8.87816	431061	Pembro
683173	-55.4565	20.8541	683173	Pembro
664658	-116.791	21.4795	664658	Pembro
473365	-78.046	-21.1119	473365	Pembro
622688	-98.6436	55.0401	622688	Pembro
783771	-97.585	15.9319	783771	Ctr
303685	-109.178	39.5065	303685	Pembro
960490	-76.9947	29.7213	960490	Pembro
333145	-57.9243	25.1801	333145	Pembro
701790	60.113	33.8193	701790	Pembro
616994	-86.3113	-14.4319	616994	Ctr
458196	-69.1995	4.75287	458196	Ctr
209397	-75.2079	5.60717	209397	Pembro
299840	-138.021	1.28624	299840	Ctr
147139	-88.2684	-0.447653	147139	Pembro
446263	69.5187	-22.1924	446263	Pembro
500826	67.0429	-5.41976	500826	Pembro
194024	-99.8897	80.1203	194024	Pembro
832056	-109.849	42.1883	832056	Pembro
663197	74.0049	17.6289	663197	Pembro
644186	-116.971	-18.6539	644186	Ctr
962664	-58.0957	32.482	962664	Ctr
950131	-87.5036	33.3985	950131	Ctr
492612	-82.7598	18.4605	492612	Ctr
792412	57.41	3.85281	792412	Pembro
586091	-142.855	13.3586	586091	Pembro

## Sheet: Supp Data 4 - Sup-Fig2b,c
pCR	ChemProbe	ISPY2
0	1	1
0	0	1
1	1	1
1	0	1
0	1	1
0	1	1
0	0	1
0	1	1
1	0	1
0	0	1
0	1	1
0	0	1
1	1	1
0	0	1
0	1	1
0	1	1
1	0	1
1	1	1
0	1	1
0	0	1
0	0	1
1	1	1
0	0	1
0	0	1
1	1	1
1	1	1
0	0	1
0	1	1
0	0	1
0	1	1
0	0	1
0	0	1
0	1	1
0	0	1
1	1	1
1	0	1
0	0	1
0	1	1
1	0	1
1	1	1
0	0	1
0	1	1
1	1	1
1	0	1
0	0	1
0	0	1
0	1	1
0	1	1
1	1	1
1	1	1
1	0	1
0	0	1
0	0	1
1	1	1
1	1	1
1	1	1
1	0	1
1	1	1
0	1	1
0	1	1
0	0	1
0	0	1
1	1	1
0	1	1
0	0	1
1	1	1
1	1	1
0	0	1
0	1	1
0	0	1
1	1	1
1	0	1
0	0	1
1	1	1
1	0	1
0	1	1
0	1	1
0	1	1
0	0	1
0	1	1
0	0	1
0	1	1
0	1	1
0	0	1
0	1	1
1	1	1
1	1	1
0	0	1
0	1	1
1	1	1
1	1	1
1	0	1
0	0	1
0	0	1
1	0	1
0	0	1
0	1	1
1	1	1
0	1	1
0	0	1
0	1	1
0	1	1
0	1	1
0	0	1
0	1	1
1	0	1
0	1	1
0	0	1
0	1	1
0	1	1
1	1	1
0	0	1
0	1	1
0	0	1
1	1	1
0	0	1
1	1	1
0	0	1
0	1	1
0	1	1
1	1	1
0	1	1
1	1	1
0	1	1
0	0	1
0	1	1
1	1	1
1	1	1
1	1	1
1	1	1
1	1	1
1	1	1
0	0	1
0	1	1
0	0	1
1	0	1
0	0	1
0	0	1
1	1	1
0	1	1
0	1	1
1	1	1
1	1	1
1	1	1
0	0	1
1	1	1
0	1	1
0	1	1
1	1	1
0	1	1
0	1	1
1	0	1
0	1	1
0	1	1
1	1	1
1	1	1
1	1	1
0	1	1
0	0	1
0	0	1
1	0	1
0	0	1
0	0	1
0	0	1
1	0	1
1	0	1
1	0	1
1	0	1
1	0	1
1	0	1
0	1	1
0	1	1
1	1	1
1	1	1
0	0	1
0	0	1
0	0	1
0	0	1
0	1	1
1	1	1
0	0	1
1	1	1
1	1	1
1	1	1
1	0	1
1	1	1
0	0	1
0	0	1
0	0	1
1	0	1
0	0	1
1	0	1
0	0	1
1	0	1
0	1	1
0	0	1
0	0	1
0	0	1
1	1	1
1	1	1
1	0	1
0	1	1
0	1	1
0	0	1
0	0	1
1	0	1
0	1	1
0	0	1
1	1	1
0	1	1
0	0	1
0	1	1
0	0	1
0	0	1
1	1	1
1	1	1
0	0	1
0	1	1
0	1	1
0	0	1
0	0	1
0	0	1
1	1	1
1	1	1
0	1	1
1	0	1
0	1	1
0	0	1
0	0	1
0	0	1
0	0	1
0	1	1
0	1	1
0	0	1
1	0	1
0	1	1
0	1	1
0	1	1
0	0	1
0	1	1
0	1	1
0	1	1
1	1	1
1	1	1
0	0	1
0	1	1
0	0	1
0	1	1
1	1	1
0	0	1
1	0	1
1	1	1
1	1	1
1	1	1
0	1	1
0	1	1
0	0	1
0	0	1
0	0	1
1	1	1
0	1	1
0	1	1
1	1	1
1	0	1
0	1	1
0	1	1
1	0	1
0	1	1
0	1	1
0	0	1
0	1	1
1	1	1
0	0	1
0	1	1
0	1	1
0	1	1
1	1	1
0	1	1
1	1	1
0	0	1
0	0	1
0	0	1
0	1	1
0	0	1
0	0	1
1	1	1
1	1	1
0	0	1
0	0	1
0	1	1
0	1	1
1	1	1
0	0	1
0	0	1
1	0	1
0	0	1
0	1	1
0	1	1
1	0	1
0	0	1
0	0	1
1	0	1
1	1	1
0	1	1
0	1	1
0	0	1
0	0	1
0	1	1
0	1	1
0	0	1
0	0	1
0	0	1
0	1	1
1	1	1
0	1	1
0	0	1
0	1	1
0	1	1
0	1	1
0	0	1
0	0	1
1	1	1
0	0	1
0	1	1
0	1	1
0	1	1
0	0	1
0	0	1
1	1	1
0	1	1
0	1	1
0	1	1
0	0	1
1	0	1
0	1	1
0	0	1
0	0	1
0	1	1
0	0	1
0	1	1
0	0	1
0	0	1
0	0	1
0	1	1
0	0	1
0	1	1
0	0	1
1	1	1
1	0	1
0	0	1
0	0	1
0	1	1
1	1	1
0	1	1
0	0	1
0	0	1
0	0	1
0	1	1
0	1	1
0	0	1
1	0	1
0	1	1
0	0	1
1	1	1
0	0	1
1	0	1
0	0	1
0	0	1
0	0	1
0	0	1
1	1	1
0	0	1
0	1	1
0	0	1
0	0	1
1	1	1
0	0	1
0	0	1
0	1	1
0	1	1
0	0	1
0	0	1
0	1	1
0	0	1
0	0	1
0	1	1
0	0	1
0	1	1
1	0	1
0	1	1
0	0	1
0	0	1
0	0	1
0	1	1
0	0	1
0	1	1
1	0	1
1	1	1
0	0	1
0	1	1
1	1	1
0	1	1
0	0	1
1	1	1
0	0	1
0	1	1
0	1	1
1	0	1
0	0	1
1	0	1
0	1	1
0	1	1
0	1	1
0	0	1
0	0	1
0	1	1
0	1	1
0	0	1
0	0	1
0	0	1
0	1	1
0	0	1
1	0	1
0	1	1
0	0	1
0	0	1
0	1	1
0	0	1
0	0	1
0	1	1
0	1	1
0	0	1
0	1	1
1	1	1
0	0	1
0	0	1
0	0	1
1	1	1
0	1	1
0	0	1
0	0	1
1	1	1
0	1	1
0	0	1
0	1	1
0	0	1
0	1	1
0	0	1
0	0	1
0	0	1
1	1	1
0	0	1
0	0	1
1	0	1
0	1	1
0	1	1
0	1	1
0	1	1
0	1	1
0	0	1
1	0	1
0	0	1
0	1	1
0	0	1
0	1	1
0	1	1
1	1	1
0	0	1
1	0	1
1	1	1
0	0	1
0	0	1
0	0	1
0	1	1
0	1	1
1	0	1
0	0	1
0	1	1
0	1	1
0	1	1
0	1	1
0	0	1
0	0	1
0	1	1
1	1	1
0	1	1
0	0	1
0	1	1
0	0	1
1	1	1
0	0	1
0	1	1
1	1	1
0	1	1
0	0	1
0	0	1
0	1	1
0	0	1
0	0	1
0	1	1
1	0	1
0	1	1
0	0	1
0	1	1
0	1	1
1	1	1
0	0	1
0	1	1
0	0	1
1	1	1
0	1	1
1	1	1
0	0	1
0	1	1
0	0	1
1	1	1
0	1	1
1	1	1
0	1	1
0	0	1
0	1	1
1	1	1
1	1	1
1	0	1
1	1	1
1	1	1
1	1	1
0	0	1
0	1	1
0	0	1
1	0	1
0	0	1
0	0	1
1	1	1
0	1	1
0	1	1
1	1	1
1	1	1
1	1	1
0	0	1
1	1	1
0	1	1
0	1	1
1	1	1
0	1	1
0	1	1
1	0	1
0	1	1
0	1	1
1	1	1
1	1	1
1	1	1
0	0	1
0	0	1
0	0	1
1	1	1
0	0	1
0	0	1
0	0	1
1	1	1

## Sheet: Supp Data 5 - Fig2a
drug	auc_scaled	pCR
MK2206	0.307684	0
paclitaxel	0.610425	0
paclitaxel	0.537135	0
MK2206	0.942406	0
neratinib	0.510735	1
neratinib	0.592061	1
neratinib	0.582615	1
carboplatin	0.634978	1
veliparib	0.5329	1
neratinib	0.437059	1
paclitaxel	0.578302	0
paclitaxel	0.185569	0
neratinib	0.449898	1
neratinib	0.427729	0
paclitaxel	0.657125	0
paclitaxel	0.516421	0
carboplatin	0.631597	0
veliparib	0.591493	0
neratinib	0.201088	0
paclitaxel	0.171421	1
carboplatin	0.530345	0
veliparib	0.46739	0
carboplatin	0.469316	1
veliparib	0.388003	1
MK2206	0.393119	1
MK2206	0.500265	1
neratinib	0.280466	1
paclitaxel	0.178494	1
carboplatin	0.592747	0
veliparib	0.479262	0
neratinib	0.3462	1
paclitaxel	0.766423	0
paclitaxel	0.53741	0
paclitaxel	0.406557	0
MK2206	0.452427	0
neratinib	0.579537	0
paclitaxel	0.0717535	0
paclitaxel	0.414281	1
paclitaxel	0.661413	0
neratinib	0.712856	0
carboplatin	0.766812	0
veliparib	0.805492	0
carboplatin	0.591904	0
veliparib	0.612089	0
paclitaxel	0.690391	0
MK2206	0.420893	0
carboplatin	0.477662	0
veliparib	0.497858	0
paclitaxel	0.524072	1
paclitaxel	0.727743	0
neratinib	0.65638	0
neratinib	0.84497	0
paclitaxel	0.368563	0
neratinib	0.301607	0
neratinib	0.24633	1
neratinib	0.608017	0
MK2206	0.705465	0
MK2206	0.37121	0
paclitaxel	0.0533685	0
paclitaxel	0.705917	1
MK2206	0.996817	1
neratinib	0.357169	1
carboplatin	0.549061	0
veliparib	0.588049	0
carboplatin	0.765689	0
veliparib	0.739066	0
carboplatin	0.511652	0
veliparib	0.487782	0
paclitaxel	0.514249	0
paclitaxel	0.54696	0
MK2206	0.624237	0
neratinib	0.428363	1
paclitaxel	0.499629	1
neratinib	0.272845	1
MK2206	0.256453	0
carboplatin	0.666233	1
veliparib	0.717944	1
neratinib	0.679398	1
paclitaxel	0.19752	1
paclitaxel	0.32493	0
MK2206	0.672636	0
paclitaxel	0.418834	0
paclitaxel	0.608239	0
neratinib	0.305303	1
neratinib	0.470293	0
neratinib	0.618518	0
neratinib	0.566273	0
neratinib	0.809491	1
neratinib	0.460811	0
paclitaxel	0.714933	0
carboplatin	0.534956	0
veliparib	0.41057	0
paclitaxel	0.273771	0
carboplatin	0.664875	0
veliparib	0.585625	0
neratinib	0.44076	1
neratinib	0.582127	0
paclitaxel	0.404629	0
paclitaxel	0.663874	0
paclitaxel	0.750993	0
neratinib	0.655927	1
neratinib	0.311897	0
paclitaxel	0.760476	0
paclitaxel	0.1063	0
paclitaxel	0.371231	1
paclitaxel	0.109845	0
MK2206	0.300345	1
neratinib	0.613996	0
paclitaxel	0.726341	0
paclitaxel	0.216624	0
carboplatin	0.364546	0
veliparib	0.424426	0
paclitaxel	0.443708	0
carboplatin	0.557801	0
veliparib	0.496561	0
MK2206	0.524786	0
paclitaxel	0.44583	0
paclitaxel	0.566223	0
carboplatin	0.330151	1
veliparib	0.276834	1
paclitaxel	0.500437	0
neratinib	0.6437	0
paclitaxel	0.107157	1
neratinib	0.486148	0
carboplatin	0.71382	0
veliparib	0.702108	0
MK2206	0.2667	0
MK2206	0.21013	0
neratinib	0.340079	1
MK2206	0.637043	1
carboplatin	0.468809	0
veliparib	0.517674	0
paclitaxel	0.522533	0
neratinib	0.195331	1
MK2206	0.251903	1
paclitaxel	0.352933	0
MK2206	0.437373	0
paclitaxel	0.323799	0
paclitaxel	0.189447	0
paclitaxel	0.835136	0
neratinib	0.594337	1
carboplatin	0.758428	0
veliparib	0.741597	0
neratinib	0.415196	0
MK2206	0.539519	0
paclitaxel	0.713121	0
paclitaxel	0.297594	1
neratinib	0.187063	0
MK2206	0.707766	0
MK2206	0.373408	1
paclitaxel	0.379509	0
neratinib	0.554889	0
MK2206	0.65546	0
paclitaxel	0.215159	0
MK2206	0.954831	0
paclitaxel	0.354978	0
neratinib	0.627468	0
paclitaxel	0.513285	0
carboplatin	0.441225	1
veliparib	0.31388	1
MK2206	0.243805	1
paclitaxel	0.658072	1
carboplatin	0.653455	0
veliparib	0.532181	0
MK2206	0.407175	1
paclitaxel	0.358877	0
MK2206	0.681584	0
carboplatin	0.500709	1
veliparib	0.393825	1
MK2206	0	0
carboplatin	0.627567	0
veliparib	0.619399	0
paclitaxel	0.504065	0
neratinib	0.615916	1
paclitaxel	0.597917	0
paclitaxel	0.321662	0
paclitaxel	0.75541	0
paclitaxel	0.426345	0
paclitaxel	0.676111	0
carboplatin	0.499	0
veliparib	0.483948	0
MK2206	0.91122	0
paclitaxel	0.508686	0
paclitaxel	0.617799	0
paclitaxel	0.0543021	0
paclitaxel	0.579814	0
paclitaxel	0.320544	0
neratinib	0.423132	0
carboplatin	0.584592	0
veliparib	0.632386	0
paclitaxel	1	0
MK2206	0.347247	0
neratinib	0.561244	0
carboplatin	0.299775	1
veliparib	0.260295	1
paclitaxel	0.441824	1
MK2206	0.64187	0
neratinib	0.365815	1
paclitaxel	0.575011	1
paclitaxel	0.679162	0
paclitaxel	0.736357	0
MK2206	0.524245	0
paclitaxel	0.45503	0
neratinib	0.326039	0
paclitaxel	0.367544	1
paclitaxel	0.401002	0
carboplatin	0.509719	0
veliparib	0.437362	0
MK2206	0.46656	0
MK2206	0.664493	0
paclitaxel	0.627119	0
MK2206	0.227023	1
neratinib	0.53334	0
MK2206	0.554127	1
neratinib	0.333329	0
paclitaxel	0.770266	0
neratinib	0.727082	0
paclitaxel	0.757471	0
paclitaxel	0.258734	0
neratinib	0.746069	0
neratinib	0.277505	1
MK2206	0.552589	0
neratinib	0.291599	1
paclitaxel	0.461152	0
paclitaxel	0.760707	0
MK2206	0.42059	0
carboplatin	0.448738	1
veliparib	0.297556	1
paclitaxel	0.55731	1
carboplatin	0.418691	0
veliparib	0.41511	0
paclitaxel	0.22876	0
neratinib	0.70602	0
paclitaxel	0.524699	0
neratinib	0.306771	0
neratinib	0.365649	0
carboplatin	0.84155	0
veliparib	0.856999	0
paclitaxel	0.384342	1
paclitaxel	0.744425	0
paclitaxel	0.82682	1
carboplatin	0.483516	0
veliparib	0.366722	0
paclitaxel	0.699381	0
paclitaxel	0.764954	0
MK2206	0.595067	1
paclitaxel	0.644872	0
neratinib	0.542334	0
carboplatin	0.291782	1
veliparib	0.254795	1
neratinib	0.567361	0
paclitaxel	0.572712	0
paclitaxel	0.110876	1
MK2206	0.384421	1
paclitaxel	0.546249	0
paclitaxel	0.423233	0
paclitaxel	0.641426	0
paclitaxel	0.765492	0
paclitaxel	0.461121	1
paclitaxel	0.53022	0
paclitaxel	0.599477	0
MK2206	0.494238	0
paclitaxel	0.37006	0
neratinib	0.555227	0
paclitaxel	0.253128	0
paclitaxel	0.568416	0
paclitaxel	0.622491	0
MK2206	0.241627	0
neratinib	0.194048	1
paclitaxel	0.259106	0
MK2206	0.213886	1
paclitaxel	0.641636	0
paclitaxel	0.571081	0
paclitaxel	0.472085	0
MK2206	0.522048	1
neratinib	0.362167	1
paclitaxel	0.842821	0
carboplatin	0.365158	1
veliparib	0.296572	1
neratinib	0.245989	0
MK2206	0.514859	0
paclitaxel	0.368757	0
paclitaxel	0.603917	1
neratinib	0.622325	1
carboplatin	0.604187	1
veliparib	0.608562	1
paclitaxel	0.187593	0
neratinib	0.226321	0
carboplatin	0.475082	1
veliparib	0.394122	1
neratinib	0.431754	0
neratinib	0.597188	0
neratinib	0.573164	0
neratinib	0.868933	0
neratinib	0.256698	0
carboplatin	0.363677	1
veliparib	0.39899	1
MK2206	0.487393	0
paclitaxel	0.921092	0
MK2206	0.317365	0
neratinib	0.303753	0
MK2206	0.191059	0
carboplatin	0.297395	1
veliparib	0.285812	1
MK2206	0.435421	1
paclitaxel	0.607786	0
paclitaxel	0.79079	0
paclitaxel	0.40361	0
paclitaxel	0.804294	0
carboplatin	0.664821	0
veliparib	0.644245	0
paclitaxel	0.363193	0
MK2206	0.408434	1
neratinib	0.519245	0
MK2206	0.790358	1
carboplatin	0.0975271	0
veliparib	0.155456	0
paclitaxel	0.53045	1
neratinib	0.71595	1
carboplatin	0.876854	0
veliparib	0.896238	0
MK2206	0.603452	0
paclitaxel	0.35496	1
MK2206	0.536026	0
carboplatin	0.713843	1
veliparib	0.656465	1
carboplatin	0.835072	0
veliparib	0.829622	0
paclitaxel	0.734042	0
MK2206	0.412672	1
MK2206	0.373629	1
neratinib	0.104608	0
paclitaxel	0.191112	0
MK2206	0.452176	1
paclitaxel	0.240746	1
paclitaxel	0.324029	0
neratinib	0.314651	0
neratinib	0.383576	0
neratinib	0.759958	0
paclitaxel	0.53468	0
paclitaxel	0.402256	1
neratinib	0.395634	0
neratinib	0.427632	0
MK2206	0.596417	1
carboplatin	0.762636	0
veliparib	0.70023	0
paclitaxel	0.653772	0
MK2206	0.341601	1
paclitaxel	0.0694127	0
MK2206	0.397657	0
MK2206	0.318623	0
carboplatin	0.481561	1
veliparib	0.383666	1
neratinib	0.38076	0
neratinib	0.359588	1
paclitaxel	0.384501	0
MK2206	0.698204	0
neratinib	0.237863	1
paclitaxel	0.589354	1
paclitaxel	0.683996	0
MK2206	0.903396	0
neratinib	0.448401	0
paclitaxel	0.561433	1
paclitaxel	0.432744	0
neratinib	0.337968	0
carboplatin	0.482169	0
veliparib	0.397556	0
MK2206	0.424316	1
neratinib	0.606464	0
paclitaxel	0.446387	0
carboplatin	0.353865	0
veliparib	0.311963	0
paclitaxel	0.306632	0
paclitaxel	0.501463	0
MK2206	0.323768	0
neratinib	0.277902	0
paclitaxel	0.708566	0
paclitaxel	0.314255	0
paclitaxel	0.353765	0
neratinib	0.175359	1
carboplatin	0.576372	1
veliparib	0.445989	1
paclitaxel	0.773681	0
MK2206	0.709505	0
paclitaxel	0.606963	0
paclitaxel	0.599517	0
paclitaxel	0.38032	0
neratinib	0.53337	0
carboplatin	0.572309	1
veliparib	0.513018	1
paclitaxel	0.58991	0
paclitaxel	0.679336	1
MK2206	0.249803	1
paclitaxel	0.378168	0
carboplatin	0.462782	1
veliparib	0.446919	1
paclitaxel	0.783516	0
neratinib	0.44157	1
paclitaxel	0.729163	0
paclitaxel	0.335855	0
neratinib	0.261764	1
paclitaxel	0.806911	0
paclitaxel	0.628753	0
MK2206	0.426894	1
carboplatin	0.73259	0
veliparib	0.672978	0
neratinib	0.358543	1
MK2206	0.512309	0
MK2206	0.0580679	0
neratinib	0.377513	1
paclitaxel	0.475189	0
paclitaxel	0.42837	0
paclitaxel	0.874184	0
paclitaxel	0.434869	0
neratinib	0.389571	0
carboplatin	0.506547	1
veliparib	0.474321	1
MK2206	1	0
paclitaxel	0.231288	1
paclitaxel	0.871713	0
paclitaxel	0.50606	0
paclitaxel	0.549317	0
MK2206	0.287477	1
MK2206	0.618195	1
carboplatin	0.530887	0
veliparib	0.533658	0
paclitaxel	0.18842	1
MK2206	0.636729	0
paclitaxel	0.360363	0
paclitaxel	0.900694	0
neratinib	0.225848	0
MK2206	0.287106	1
MK2206	0.515019	1
carboplatin	0.286979	0
veliparib	0.245486	0
paclitaxel	0.503008	0
paclitaxel	0.243273	1
carboplatin	0.44721	1
veliparib	0.473997	1
paclitaxel	0.337976	0
MK2206	0.437718	0
neratinib	0.69434	0
carboplatin	0.472195	0
veliparib	0.448204	0
MK2206	0.337396	0
neratinib	0.771241	0
MK2206	0.447406	0
paclitaxel	0.584918	0
paclitaxel	0.490562	0
paclitaxel	0.753703	0
MK2206	0.590688	0
paclitaxel	0.190714	0
MK2206	0.325489	0
carboplatin	0.394805	0
veliparib	0.433549	0
paclitaxel	0.566557	0
MK2206	0.530817	0
paclitaxel	0.559687	0
paclitaxel	0.725735	0
paclitaxel	0.195533	1
neratinib	0.623631	0
neratinib	0.225236	1
neratinib	0.344613	0
paclitaxel	0.636053	0
paclitaxel	0.530972	0
paclitaxel	0.520445	1
neratinib	0.39784	0
carboplatin	0.638564	1
veliparib	0.70542	1
paclitaxel	0.445583	0
MK2206	0.241887	0
neratinib	0.0408949	1
neratinib	0.435274	1
MK2206	0.311038	0
paclitaxel	0.457513	0
paclitaxel	0.326184	0
MK2206	0.726944	0
paclitaxel	0.252881	0
paclitaxel	0.240484	0
neratinib	0.196717	0
neratinib	0.291304	0
paclitaxel	0.59052	0
paclitaxel	0.572731	1
MK2206	0.248256	0
MK2206	0.461095	1
paclitaxel	0.666539	0
neratinib	0.539419	1
neratinib	0.207778	0
paclitaxel	0.416389	0
carboplatin	0.588197	0
veliparib	0.558485	0
neratinib	0.387117	0
paclitaxel	0.679823	0
paclitaxel	0.151501	0
MK2206	0.178733	1
paclitaxel	0.0866493	0
paclitaxel	0.370608	1
neratinib	0.577561	0
carboplatin	0.340186	0
veliparib	0.363034	0
MK2206	0.737331	0
paclitaxel	0.789307	0
paclitaxel	0.688365	1
paclitaxel	0.444456	1
paclitaxel	0.704578	0
paclitaxel	0.532355	0
neratinib	0.0960067	0
carboplatin	0.401255	1
veliparib	0.353137	1
MK2206	0.457754	0
paclitaxel	0.503386	0
paclitaxel	0.39937	0
carboplatin	0.56161	1
veliparib	0.514627	1
neratinib	0.404188	1
paclitaxel	0.254397	0
paclitaxel	0.668616	1
neratinib	0.449072	0
carboplatin	0.29124	1
veliparib	0.336908	1
paclitaxel	0.514578	0
neratinib	0.19068	0
paclitaxel	0.19197	0
MK2206	0.44436	1
neratinib	0.3614	0
paclitaxel	0.414149	0
carboplatin	0.588137	0
veliparib	0.633327	0
paclitaxel	0.396209	0
paclitaxel	0.305393	0
paclitaxel	0.505818	0
neratinib	0.424296	0
paclitaxel	0.512828	0
paclitaxel	0.226367	0
carboplatin	0.728309	0
veliparib	0.656172	0
neratinib	0.174116	1
MK2206	0.223681	1
paclitaxel	0.470409	1
neratinib	0.147515	0
MK2206	0.484551	1
carboplatin	0.854823	0
veliparib	0.879038	0
carboplatin	0.626982	1
veliparib	0.559809	1
MK2206	0.84232	0
neratinib	0.217904	1
paclitaxel	0.10384	0
paclitaxel	0.67747	0
paclitaxel	0.225988	0
carboplatin	0.759238	0
veliparib	0.730599	0
paclitaxel	0.546256	0
carboplatin	0.718096	0
veliparib	0.705044	0
carboplatin	0.631994	0
veliparib	0.716946	0
carboplatin	0.676309	1
veliparib	0.560541	1
MK2206	0.502167	0

## Sheet: Supp Data 5 - Fig2b
fpr	tpr	drug	roc_auc
0	0	neratinib	0.595723
0	0.0136986	neratinib	0.595723
0	0.0273973	neratinib	0.595723
0.0243902	0.0273973	neratinib	0.595723
0.0243902	0.0821918	neratinib	0.595723
0.0487805	0.0821918	neratinib	0.595723
0.0487805	0.123288	neratinib	0.595723
0.0731707	0.123288	neratinib	0.595723
0.0731707	0.136986	neratinib	0.595723
0.097561	0.136986	neratinib	0.595723
0.097561	0.178082	neratinib	0.595723
0.121951	0.178082	neratinib	0.595723
0.121951	0.191781	neratinib	0.595723
0.146341	0.191781	neratinib	0.595723
0.146341	0.246575	neratinib	0.595723
0.219512	0.246575	neratinib	0.595723
0.219512	0.383562	neratinib	0.595723
0.243902	0.383562	neratinib	0.595723
0.243902	0.424658	neratinib	0.595723
0.268293	0.424658	neratinib	0.595723
0.268293	0.465753	neratinib	0.595723
0.292683	0.465753	neratinib	0.595723
0.292683	0.493151	neratinib	0.595723
0.390244	0.493151	neratinib	0.595723
0.390244	0.506849	neratinib	0.595723
0.414634	0.506849	neratinib	0.595723
0.414634	0.575342	neratinib	0.595723
0.439024	0.575342	neratinib	0.595723
0.439024	0.657534	neratinib	0.595723
0.487805	0.657534	neratinib	0.595723
0.487805	0.671233	neratinib	0.595723
0.512195	0.671233	neratinib	0.595723
0.512195	0.684932	neratinib	0.595723
0.609756	0.684932	neratinib	0.595723
0.609756	0.69863	neratinib	0.595723
0.634146	0.69863	neratinib	0.595723
0.634146	0.780822	neratinib	0.595723
0.658537	0.780822	neratinib	0.595723
0.658537	0.808219	neratinib	0.595723
0.682927	0.808219	neratinib	0.595723
0.682927	0.821918	neratinib	0.595723
0.707317	0.821918	neratinib	0.595723
0.707317	0.835616	neratinib	0.595723
0.780488	0.835616	neratinib	0.595723
0.780488	0.849315	neratinib	0.595723
0.804878	0.849315	neratinib	0.595723
0.804878	0.863014	neratinib	0.595723
0.829268	0.863014	neratinib	0.595723
0.829268	0.890411	neratinib	0.595723
0.878049	0.890411	neratinib	0.595723
0.878049	0.931507	neratinib	0.595723
0.926829	0.931507	neratinib	0.595723
0.926829	0.958904	neratinib	0.595723
0.97561	0.958904	neratinib	0.595723
0.97561	1	neratinib	0.595723
1	1	neratinib	0.595723
0	0	MK2206	0.626634
0	0.0169492	MK2206	0.626634
0.0285714	0.0169492	MK2206	0.626634
0.0285714	0.101695	MK2206	0.626634
0.0571429	0.101695	MK2206	0.626634
0.0571429	0.288136	MK2206	0.626634
0.0857143	0.288136	MK2206	0.626634
0.0857143	0.322034	MK2206	0.626634
0.114286	0.322034	MK2206	0.626634
0.114286	0.338983	MK2206	0.626634
0.171429	0.338983	MK2206	0.626634
0.171429	0.355932	MK2206	0.626634
0.2	0.355932	MK2206	0.626634
0.2	0.457627	MK2206	0.626634
0.257143	0.457627	MK2206	0.626634
0.257143	0.508475	MK2206	0.626634
0.285714	0.508475	MK2206	0.626634
0.285714	0.542373	MK2206	0.626634
0.314286	0.542373	MK2206	0.626634
0.314286	0.559322	MK2206	0.626634
0.342857	0.559322	MK2206	0.626634
0.342857	0.59322	MK2206	0.626634
0.371429	0.59322	MK2206	0.626634
0.371429	0.610169	MK2206	0.626634
0.4	0.610169	MK2206	0.626634
0.4	0.644068	MK2206	0.626634
0.485714	0.644068	MK2206	0.626634
0.485714	0.677966	MK2206	0.626634
0.571429	0.677966	MK2206	0.626634
0.571429	0.694915	MK2206	0.626634
0.685714	0.694915	MK2206	0.626634
0.685714	0.728814	MK2206	0.626634
0.714286	0.728814	MK2206	0.626634
0.714286	0.847458	MK2206	0.626634
0.8	0.847458	MK2206	0.626634
0.8	0.881356	MK2206	0.626634
0.857143	0.881356	MK2206	0.626634
0.857143	0.898305	MK2206	0.626634
0.885714	0.898305	MK2206	0.626634
0.885714	0.932203	MK2206	0.626634
0.971429	0.932203	MK2206	0.626634
0.971429	0.966102	MK2206	0.626634
1	0.966102	MK2206	0.626634
1	1	MK2206	0.626634
0	0	paclitaxel	0.603886
0	0.00581395	paclitaxel	0.603886
0	0.0406977	paclitaxel	0.603886
0.0263158	0.0406977	paclitaxel	0.603886
0.0263158	0.19186	paclitaxel	0.603886
0.0526316	0.19186	paclitaxel	0.603886
0.0526316	0.209302	paclitaxel	0.603886
0.0789474	0.209302	paclitaxel	0.603886
0.0789474	0.22093	paclitaxel	0.603886
0.105263	0.22093	paclitaxel	0.603886
0.105263	0.238372	paclitaxel	0.603886
0.131579	0.238372	paclitaxel	0.603886
0.131579	0.255814	paclitaxel	0.603886
0.157895	0.255814	paclitaxel	0.603886
0.157895	0.337209	paclitaxel	0.603886
0.184211	0.337209	paclitaxel	0.603886
0.184211	0.366279	paclitaxel	0.603886
0.210526	0.366279	paclitaxel	0.603886
0.210526	0.383721	paclitaxel	0.603886
0.263158	0.383721	paclitaxel	0.603886
0.263158	0.412791	paclitaxel	0.603886
0.289474	0.412791	paclitaxel	0.603886
0.289474	0.418605	paclitaxel	0.603886
0.315789	0.418605	paclitaxel	0.603886
0.315789	0.47093	paclitaxel	0.603886
0.342105	0.47093	paclitaxel	0.603886
0.342105	0.482558	paclitaxel	0.603886
0.368421	0.482558	paclitaxel	0.603886
0.368421	0.488372	paclitaxel	0.603886
0.394737	0.488372	paclitaxel	0.603886
0.394737	0.563953	paclitaxel	0.603886
0.421053	0.563953	paclitaxel	0.603886
0.421053	0.581395	paclitaxel	0.603886
0.447368	0.581395	paclitaxel	0.603886
0.447368	0.587209	paclitaxel	0.603886
0.473684	0.587209	paclitaxel	0.603886
0.473684	0.616279	paclitaxel	0.603886
0.5	0.616279	paclitaxel	0.603886
0.5	0.622093	paclitaxel	0.603886
0.526316	0.622093	paclitaxel	0.603886
0.526316	0.662791	paclitaxel	0.603886
0.552632	0.662791	paclitaxel	0.603886
0.552632	0.686047	paclitaxel	0.603886
0.578947	0.686047	paclitaxel	0.603886
0.578947	0.709302	paclitaxel	0.603886
0.605263	0.709302	paclitaxel	0.603886
0.605263	0.726744	paclitaxel	0.603886
0.657895	0.726744	paclitaxel	0.603886
0.657895	0.744186	paclitaxel	0.603886
0.684211	0.744186	paclitaxel	0.603886
0.684211	0.767442	paclitaxel	0.603886
0.710526	0.767442	paclitaxel	0.603886
0.710526	0.843023	paclitaxel	0.603886
0.736842	0.843023	paclitaxel	0.603886
0.736842	0.877907	paclitaxel	0.603886
0.789474	0.877907	paclitaxel	0.603886
0.789474	0.883721	paclitaxel	0.603886
0.815789	0.883721	paclitaxel	0.603886
0.815789	0.912791	paclitaxel	0.603886
0.868421	0.912791	paclitaxel	0.603886
0.868421	0.936047	paclitaxel	0.603886
0.894737	0.936047	paclitaxel	0.603886
0.894737	0.947674	paclitaxel	0.603886
0.947368	0.947674	paclitaxel	0.603886
0.947368	0.953488	paclitaxel	0.603886
0.973684	0.953488	paclitaxel	0.603886
0.973684	0.959302	paclitaxel	0.603886
1	0.959302	paclitaxel	0.603886
1	1	paclitaxel	0.603886
0	0	veliparib	0.728956
0	0.0227273	veliparib	0.728956
0	0.181818	veliparib	0.728956
0.037037	0.181818	veliparib	0.728956
0.037037	0.204545	veliparib	0.728956
0.0740741	0.204545	veliparib	0.728956
0.0740741	0.295455	veliparib	0.728956
0.111111	0.295455	veliparib	0.728956
0.111111	0.431818	veliparib	0.728956
0.148148	0.431818	veliparib	0.728956
0.148148	0.5	veliparib	0.728956
0.222222	0.5	veliparib	0.728956
0.222222	0.545455	veliparib	0.728956
0.259259	0.545455	veliparib	0.728956
0.259259	0.590909	veliparib	0.728956
0.333333	0.590909	veliparib	0.728956
0.333333	0.704545	veliparib	0.728956
0.407407	0.704545	veliparib	0.728956
0.407407	0.75	veliparib	0.728956
0.481481	0.75	veliparib	0.728956
0.481481	0.863636	veliparib	0.728956
0.518519	0.863636	veliparib	0.728956
0.518519	0.886364	veliparib	0.728956
0.666667	0.886364	veliparib	0.728956
0.666667	0.931818	veliparib	0.728956
0.777778	0.931818	veliparib	0.728956
0.777778	0.954545	veliparib	0.728956
1	0.954545	veliparib	0.728956
1	1	veliparib	0.728956
0	0	carboplatin	0.691919
0	0.0227273	carboplatin	0.691919
0	0.272727	carboplatin	0.691919
0.037037	0.272727	carboplatin	0.691919
0.037037	0.295455	carboplatin	0.691919
0.111111	0.295455	carboplatin	0.691919
0.111111	0.363636	carboplatin	0.691919
0.185185	0.363636	carboplatin	0.691919
0.185185	0.431818	carboplatin	0.691919
0.259259	0.431818	carboplatin	0.691919
0.259259	0.545455	carboplatin	0.691919
0.37037	0.545455	carboplatin	0.691919
0.37037	0.704545	carboplatin	0.691919
0.444444	0.704545	carboplatin	0.691919
0.444444	0.772727	carboplatin	0.691919
0.481481	0.772727	carboplatin	0.691919
0.481481	0.795455	carboplatin	0.691919
0.518519	0.795455	carboplatin	0.691919
0.518519	0.818182	carboplatin	0.691919
0.555556	0.818182	carboplatin	0.691919
0.555556	0.840909	carboplatin	0.691919
0.703704	0.840909	carboplatin	0.691919
0.703704	0.863636	carboplatin	0.691919
0.740741	0.863636	carboplatin	0.691919
0.740741	0.886364	carboplatin	0.691919
0.777778	0.886364	carboplatin	0.691919
0.777778	0.909091	carboplatin	0.691919
0.814815	0.909091	carboplatin	0.691919
0.814815	0.954545	carboplatin	0.691919
1	0.954545	carboplatin	0.691919
1	1	carboplatin	0.691919

## Sheet: Supp Data 5 - Fig2c
drug	method	accuracy
MK2206	ISPY2	0.37234
carboplatin	ISPY2	0.380282
neratinib	ISPY2	0.359649
paclitaxel	ISPY2	0.180952
MK2206	ChemProbe	0.595745
carboplatin	ChemProbe	0.56338
neratinib	ChemProbe	0.54386
paclitaxel	ChemProbe	0.566667
veliparib	ChemProbe	0.633803

## Sheet: Supp Data 6 - Sup-Fig3
stripped_cell_line_name	PC1	PC2	source
NCIH810	-64.1493	-7.08521	training data
NMCG1	-2.1322	-49.6678	training data
HCC1143	-15.6191	-29.3504	training data
MONOMAC6	-48.3697	51.6478	training data
SUPT1	-87.9881	52.9905	training data
CW2	13.8809	7.9221	training data
JHH2	29.5009	-46.5928	training data
LS513	47.2907	27.6	training data
SKMEL28	14.1428	-18.1371	training data
HS766T	15.6698	-25.9462	training data
MHHNB11	-50.2878	7.20478	training data
FTC133	11.5862	-36.264	training data
HS729	-36.9285	-49.6065	training data
KASUMI2	-50.7178	66.0565	training data
SNU840	21.8895	-25.5833	training data
SKCO1	51.0507	18.7724	training data
TE4	15.668	-16.2327	training data
HS294T	-10.4839	-40.7839	training data
HS940T	32.3062	-41.6466	training data
BXPC3	55.1627	-6.85845	training data
UACC62	1.20369	-21.2285	training data
NCIH2126	15.0644	-20.4009	training data
SNU886	-4.31347	-36.4541	training data
UMUC3	-15.0425	-13.2842	training data
NCIH2171	-80.043	-9.01995	training data
HCC1195	35.6787	-12.3867	training data
NUGC3	41.2253	2.24401	training data
CAL12T	26.7519	-13.5169	training data
SKMM2	-2.99653	60.562	training data
SW982	15.1007	-34.9617	training data
KYSE510	37.9643	5.58439	training data
CHAGOK1	24.1589	1.36275	training data
RCHACV	-19.4942	65.9971	training data
MM1S	-17.8031	57.0517	training data
RH41	-38.6564	-8.12492	training data
KMRC3	6.56496	-50.4926	training data
PANC0203	61.034	11.4467	training data
HUNS1	-17.7011	80.6949	training data
KELLY	-56.2419	8.15379	training data
NCIH446	-61.4333	-9.45815	training data
KE37	-64.8639	68.0057	training data
HS934T	11.7944	-48.0791	training data
BICR31	46.0129	-26.4696	training data
TE6	-4.79674	-6.98401	training data
NUDHL1	27.0459	91.8321	training data
JEKO1	-10.6048	85.6792	training data
CMLT1	-68.3689	56.8791	training data
DB	-55.2516	71.831	training data
U937	-7.75149	68.531	training data
CFPAC1	53.8844	-10.017	training data
MOLT16	-48.305	74.1178	training data
OVK18	-30.7859	-13.6256	training data
GOS3	-22.1496	-49.0599	training data
KALS1	-22.0641	-45.1074	training data
DMS114	-84.9281	-36.2606	training data
SEM	-42.6384	63.7329	training data
CAL62	-4.02827	-7.51205	training data
CORL95	-69.8439	-22.0769	training data
BCP1	-24.188	47.093	training data
NCIH2228	-5.73337	-39.1394	training data
VMRCRCW	21.158	-20.3912	training data
NUDUL1	-33.2404	86.1579	training data
SW1353	-17.7257	-58.3608	training data
KPL1	6.18974	-2.12922	training data
EKVX	17.5087	-35.9692	training data
IM95	29.9417	15.718	training data
NB1	-33.0097	-2.26938	training data
SCC9	46.7722	-13.8409	training data
TC71	-39.5633	12.5281	training data
JHH6	19.5695	-18.6277	training data
JHOC5	11.2888	-22.2163	training data
SF126	-5.40329	-44.2274	training data
MDAMB231	10.8516	-24.1975	training data
EBC1	-10.7673	-21.2493	training data
RL952	9.64337	-11.0899	training data
SNU601	28.5441	3.77044	training data
COLO829	6.43695	-30.4424	training data
ONCODG1	14.0631	-12.3513	training data
SAOS2	-39.97	-37.3747	training data
TE617T	-40.0369	-28.5209	training data
NCCSTCK140	-6.62949	-34.0098	training data
OVCAR4	52.6852	-5.35066	training data
ECGI10	41.5247	-12.2847	training data
A4FUK	-23.998	50.0087	training data
NCIH1355	-9.86702	-26.2418	training data
NCIN87	17.5483	0.120481	training data
A549	29.3661	-18.7954	training data
HCC1588	84.9571	30.0648	training data
L363	-63.9676	30.9463	training data
GRANTA519	-31.7482	72.8416	training data
UACC257	-12.3297	-15.5861	training data
TYKNU	4.77564	1.15042	training data
HCC827	20.0951	-13.1871	training data
TALL1	-66.1911	65.5204	training data
PK1	40.0139	-9.14549	training data
8305C	9.01198	-33.0661	training data
CHP212	-48.4039	-26.8199	training data
HT29	30.1988	16.0213	training data
A498	58.7803	-18.85	training data
NCIH1623	17.0325	-11.5611	training data
NCIH510	-83.2939	-25.5781	training data
ECC12	-59.7546	-11.4313	training data
P3HR1	-42.0264	90.2742	training data
CALU3	77.0788	14.0924	training data
ISHIKAWAHERAKLIO02ER	-17.1224	-19.8612	training data
RERFLCAD2	66.7122	-2.90027	training data
WM983B	-28.7879	-31.7209	training data
CAOV3	13.772	-28.7226	training data
BICR56	147.152	21.6527	training data
NCIH1573	-6.67934	-21.6662	training data
MKN1	-6.3315	-34.0125	training data
HOS	-15.2466	-10.8802	training data
HGC27	-8.22277	15.6851	training data
JURLMK1	-18.585	43.9517	training data
OE33	37.0833	-4.94223	training data
LS1034	25.5622	17.5879	training data
PANC1	-6.20206	-29.022	training data
SNU1214	39.2009	-16.2094	training data
UBLC1	46.8438	-7.44952	training data
KARPAS299	-6.29868	36.3509	training data
HCC1395	-10.973	-22.8265	training data
KYSE450	-4.32383	-8.32955	training data
RMGI	93.662	15.3875	training data
COLO741	4.91868	-7.05444	training data
NCIH647	24.019	-13.8189	training data
SBC5	-12.4184	-5.35882	training data
BHY	25.6516	-21.6802	training data
KNS81	-22.7919	-54.9155	training data
JHUEM7	69.1744	9.04571	training data
HCC1419	3.48414	-10.0293	training data
8505C	-4.23127	-29.976	training data
HARA	-10.6248	-11.6112	training data
GSU	62.7068	28.6057	training data
SKHEP1	32.4891	-11.0877	training data
OVISE	49.4815	-7.91566	training data
KLE	31.0232	-13.1097	training data
SW1573	-25.8777	-31.8202	training data
NCIH2196	-84.253	-40.9383	training data
RH30	5.78257	-3.88971	training data
KMS28BM	-12.7759	47.8034	training data
HUH6	39.1059	15.071	training data
NCIH1944	25.5247	-3.31638	training data
TOLEDO	-70.0631	66.4966	training data
PL21	6.33991	90.4553	training data
LS123	60.115	5.38436	training data
SNB75	-19.9327	-58.7329	training data
SKMEL1	-21.6636	-20.3817	training data
HPAC	61.3384	19.6522	training data
LOVO	13.3951	11.0464	training data
HEYA8	34.8801	4.20306	training data
KMRC20	6.73088	-28.3486	training data
SUDHL1	-23.2812	45.1256	training data
CORL47	-75.0281	-9.26882	training data
LP1	-22.2435	34.5929	training data
HELA	22.6398	-4.01718	training data
SCLC21H	-74.9895	-2.69851	training data
G292CLONEA141B1	-32.2181	-38.5862	training data
NCIH146	-78.2772	-13.9605	training data
RI1	-21.0607	72.2656	training data
HS852T	-11.626	-32.5074	training data
WM2664	-17.6025	-25.9176	training data
T24	-12.8899	-28.2686	training data
NCIH209	-109.1	-24.7571	training data
EJM	-1.15157	52.0248	training data
SW1116	86.8508	32.4429	training data
NCIH1666	54.5469	0.911753	training data
HDLM2	-36.6923	33.7168	training data
HUH1	45.4206	7.61499	training data
ALLSIL	-58.7061	73.4923	training data
YH13	-31.1274	-53.5804	training data
NCIH441	-2.47777	-18.4937	training data
KMS21BM	20.7185	68.1271	training data
SR786	-43.6234	25.23	training data
FU97	2.54212	-5.52958	training data
SNU216	12.4213	-22.0112	training data
KMM1	-49.8296	30.6912	training data
MELJUSO	2.73941	-17.7943	training data
OE21	126.39	40.6477	training data
COLO668	-54.9947	-2.43211	training data
KMBC2	-4.90559	-31.2937	training data
253JBV	16.4436	-8.07569	training data
EM2	-21.1408	67.4651	training data
NCIH358	-2.79616	-9.84569	training data
KE97	-1.30202	81.1222	training data
HEC1B	12.4714	-1.15004	training data
JHOS2	35.1073	-14.8247	training data
NCIH1184	-114.662	-24.9379	training data
YD8	-11.1112	-58.1046	training data
DBTRG05MG	22.6278	-38.5127	training data
ECC10	-53.395	-8.65931	training data
CAKI2	9.99203	-27.7604	training data
MOLP8	3.20349	43.794	training data
NCIH1755	-10.9395	-30.3812	training data
HCC366	-15.1859	-41.2632	training data
SNU668	22.8777	-7.25605	training data
NCIH23	8.68017	1.77261	training data
SNU398	-60.5462	-10.8367	training data
HCC44	76.6896	18.6301	training data
647V	33.9367	-11.6202	training data
HCC1937	3.88833	-24.3453	training data
NCIH1975	5.56422	-25.0955	training data
SNU466	29.3411	-35.3265	training data
SNU308	7.59455	-21.6151	training data
PC14	41.1122	-14.9338	training data
KM12	27.2695	31.1702	training data
NCIH196	-39.3227	-54.7228	training data
HPBALL	-49.7541	67.9918	training data
DU145	-4.38319	-25.6771	training data
HS746T	-39.4851	-51.6851	training data
JIMT1	32.6214	-20.1839	training data
NCO2	-32.8744	60.6599	training data
SNU1	-9.76844	12.6462	training data
L33	32.9792	5.91785	training data
SKOV3	-19.6571	-45.996	training data
HS611T	-32.8602	75.3747	training data
42MGBA	-2.27305	-33.3883	training data
ONS76	18.4136	-12.8551	training data
NCIH841	-30.5661	-20.3139	training data
KYSE410	34.6533	-2.3781	training data
MIAPACA2	23.2425	12.0327	training data
SIMA	-52.988	3.17271	training data
KMS20	-47.632	35.5536	training data
HEC151	24.7783	7.56455	training data
KMS27	35.5254	77.6983	training data
COLO201	0.680364	-9.64836	training data
SKMEL5	12.6354	-11.6928	training data
HS895T	44.286	-33.8957	training data
MKN45	-2.71328	-2.62771	training data
CAKI1	64.8372	-8.99735	training data
NCIH226	22.8832	-20.2193	training data
HCC1171	-8.30578	-38.954	training data
NCIH1299	-3.17086	-5.56906	training data
CAL29	41.4052	-20.9545	training data
JVM2	-2.49806	64.2456	training data
SW1710	1.9181	-29.6516	training data
HS888T	7.76151	-46.2036	training data
IGROV1	4.97518	-8.7146	training data
OCIM1	-3.40444	56.7276	training data
LN229	-28.7533	-41.7281	training data
OVCAR8	0.786337	-16.855	training data
TE8	-25.6308	-42.7676	training data
TE15	36.7601	-13.1264	training data
MOLP2	48.3109	78.5274	training data
SNU869	37.7005	-13.8621	training data
MHHCALL4	-60.8949	75.1782	training data
CMK	-37.1493	62.149	training data
ES2	38.6695	-1.58029	training data
SKNAS	-33.2714	-21.5244	training data
HEC108	-13.1751	-14.2977	training data
KP3	23.9206	-14.6201	training data
CAL148	-8.99742	0.207915	training data
OAW28	-18.6227	-29.1408	training data
SW1271	-25.3772	-27.8031	training data
JHH4	19.1718	-12.9924	training data
WM115	-30.284	-49.0633	training data
REH	-64.2283	54.8153	training data
DETROIT562	62.5678	2.40734	training data
WM88	-26.8792	-34.4671	training data
SCC4	48.7565	-9.66534	training data
VCAP	-6.88321	3.19212	training data
BT549	-8.80508	-29.2615	training data
SNU878	21.4354	-27.4989	training data
OCIAML2	-15.69	77.25	training data
KATOIII	21.1488	-3.95108	training data
KHM1B	36.6169	88.0399	training data
JHOM1	14.4916	-41.6322	training data
JL1	37.3622	-31.562	training data
KYSE180	20.1035	3.03997	training data
SW1783	-2.31531	-49.9402	training data
LC1SQSF	-10.7439	-23.4805	training data
ME1	26.6996	89.4344	training data
253J	50.8359	-3.02746	training data
F36P	10.0957	58.2313	training data
NCIH2085	10.1889	-25.6352	training data
SNU626	-25.0877	-48.0711	training data
HCT116	-25.9589	-12.4441	training data
HCC2108	-8.41925	-30.1353	training data
NCIH2444	52.8329	-14.6135	training data
CORL105	30.8912	-12.2093	training data
GMS10	-28.2335	-52.0201	training data
BCPAP	16.7054	-24.3873	training data
EPLC272H	31.0336	-14.5927	training data
JHH5	15.2928	9.94881	training data
HSC2	100.846	23.1046	training data
BECKER	-16.8592	-38.7471	training data
RERFLCAD1	-10.0612	-34.7878	training data
NCIH1568	-8.97169	-28.0249	training data
A673	-53.34	-13.6773	training data
OCIAML5	-10.5865	74.8043	training data
NCIH211	-56.2922	1.947	training data
M07E	-28.8598	62.0561	training data
HS688AT	37.3175	-47.2243	training data
KYSE520	31.6811	-16.7435	training data
ML1	-6.34447	-41.291	training data
NCIH1395	75.8572	17.8269	training data
PSN1	16.9114	-0.721061	training data
MDAMB361	-23.3154	-28.0317	training data
NCIH1341	-60.9931	-19.6912	training data
KG1C	-1.47655	-47.9159	training data
NCIH1563	13.588	-36.5776	training data
SKMEL2	-9.90602	-16.2539	training data
697	-20.6641	71.4476	training data
HCC15	-7.52178	-22.9288	training data
OVTOKO	89.8099	13.3744	training data
PANC1005	7.55775	-9.18288	training data
SUDHL6	-40.5836	86.477	training data
JVM3	3.95639	77.2622	training data
CAS1	23.5275	-26.4591	training data
SCABER	101.309	15.5657	training data
SKUT1	-52.8369	-26.6493	training data
NCIH650	-15.4253	-27.1726	training data
NCIH1651	-21.7979	-41.3543	training data
SNUC4	-10.6277	-2.02697	training data
OV7	40.3576	-17.0585	training data
UO31	30.1008	-31.7668	training data
HCC56	37.2594	20.5872	training data
TUHR14TKB	28.3735	-30.163	training data
HUT78	-62.9825	50.0208	training data
HUCCT1	94.1599	15.649	training data
NCIH522	-56.0352	-21.661	training data
SCC25	119.482	17.79	training data
HT55	58.0659	22.9174	training data
NOMO1	5.53827	70.4408	training data
SKES1	-79.711	-5.97753	training data
COLO800	4.81637	-24.573	training data
KYSE140	27.1653	1.82503	training data
DEL	-5.96808	27.0691	training data
22RV1	-49.7989	-8.34456	training data
RVH421	1.28065	-22.0659	training data
K029AX	3.03859	-19.3609	training data
FTC238	-17.685	-31.7942	training data
RL	-21.439	89.21	training data
MCAS	57.1832	5.06185	training data
YD10B	67.8905	9.53917	training data
NCIH1435	9.66812	-12.0143	training data
CJM	12.0362	-27.1292	training data
A2780	-28.7453	4.26935	training data
SF295	-2.8699	-30.9138	training data
HOP92	50.3811	-17.025	training data
KMH2	-11.1833	51.7047	training data
CAL851	98.8653	5.9951	training data
BHT101	23.5793	-7.2841	training data
NCIH2170	20.236	12.3366	training data
P12ICHIKAWA	-73.3018	70.3475	training data
PATU8988S	40.0518	14.3502	training data
RKO	20.797	29.6767	training data
KYSE150	14.9379	-8.11863	training data
TT2609C02	-8.65945	-22.4802	training data
MDST8	25.9497	-24.1215	training data
BDCM	10.7827	77.4844	training data
BEN	17.2791	-1.57115	training data
OCIAML3	40.8785	76.8157	training data
LU65	4.70882	2.42949	training data
SNU81	-27.4058	-16.4284	training data
A3KAW	-5.27349	44.9932	training data
MPP89	-10.4474	-38.1977	training data
LI7	6.00405	-22.4408	training data
SNUC1	39.1484	26.0744	training data
U266B1	-40.2304	39.6574	training data
PECAPJ15	63.0315	-2.84393	training data
CAL54	30.1927	-23.8693	training data
BL70	-18.6934	100.963	training data
HS578T	22.5499	-42.6621	training data
DND41	-50.8942	53.0739	training data
NCIH1792	-6.97307	-27.6676	training data
HCC1569	-11.6931	-21.1712	training data
WM793	-3.55823	-45.5342	training data
SNUC2A	-34.4463	-35.975	training data
MCF7	14.089	0.372475	training data
PFEIFFER	-37.6618	62.6427	training data
CAL78	-38.7327	-55.6464	training data
COLO320	-32.4793	11.8498	training data
SUDHL4	11.2124	105.626	training data
HS936T	-9.2966	-20.4057	training data
RPMI8402	-59.5644	56.9926	training data
NCIH28	14.8073	0.354616	training data
KYSE30	48.4635	-9.89195	training data
NCIH2110	24.9849	-13.743	training data
HT115	55.2474	25.1004	training data
HUH28	27.4049	-36.3333	training data
LAMA84	7.31826	66.9197	training data
SNU719	7.37277	6.33204	training data
GCT	-5.71696	-17.232	training data
KO52	-20.4068	77.7542	training data
NCIH1155	-101.92	-37.9617	training data
BICR22	147.745	29.7323	training data
SNU46	-18.7668	-32.4783	training data
EB1	-43.6272	76.0701	training data
IMR32	-62.3219	8.61956	training data
KNS62	107.03	20.7278	training data
GSS	-18.7576	-1.04921	training data
MFE319	0.813314	-21.6562	training data
KYO1	38.4174	59.5753	training data
SW1990	47.0144	3.07348	training data
SHP77	-58.6679	-8.85303	training data
PF382	-83.7549	54.5135	training data
RERFLCAI	-8.08451	-25.8907	training data
PANC0504	32.7323	-16.5286	training data
KMS11	-42.1258	29.1087	training data
PECAPJ41CLONED2	127.86	17.4418	training data
COLO699	-13.7503	-5.83058	training data
D283MED	-41.9637	17.3319	training data
639V	-29.7072	-15.4621	training data
NCIH1838	6.11173	-25.4891	training data
SUPB15	-59.8446	64.9016	training data
RDES	-79.1483	-9.87644	training data
HCC4006	1.92189	-37.1067	training data
U118MG	-41.1897	-52.6542	training data
SNU1041	51.1372	-15.8298	training data
IALM	12.0789	-13.8899	training data
OV56	28.7163	-12.4837	training data
LN18	-31.0947	-31.4263	training data
HPAFII	62.6136	-1.99452	training data
DMS79	-117.381	-43.8105	training data
NCIH520	-48.4872	-6.51814	training data
SNUC5	-4.89469	-8.37409	training data
SNU245	40.5581	21.895	training data
PANC0327	78.4356	14.723	training data
SNU175	-9.35247	7.76181	training data
SW948	32.7487	15.0704	training data
HEC50B	5.79961	-9.31808	training data
SNU1272	54.4422	-15.189	training data
NCIH526	-88.1837	-14.1077	training data
EOL1	-13.1006	85.6761	training data
NCIH929	19.5272	68.8197	training data
SNU899	58.8893	-3.04815	training data
THP1	-30.2734	47.331	training data
NCIH69	-95.745	-15.7987	training data
MORCPR	44.2285	20.8791	training data
SUDHL10	4.94897	102.502	training data
COLO684	-67.2519	-7.65534	training data
SNU475	1.10545	-35.9789	training data
LS411N	13.2944	15.8128	training data
NCIH660	-82.7554	-32.6549	training data
BL41	-31.4732	90.387	training data
SNU489	18.9651	-42.4645	training data
RS411	60.3333	106.2	training data
HOP62	3.08297	-30.6256	training data
HEL	-34.3189	62.1061	training data
LNCAPCLONEFGC	-15.5064	-4.51922	training data
PLCPRF5	2.81377	-21.2175	training data
ST486	-59.5806	68.7625	training data
SU8686	49.6192	-14.1859	training data
JHH1	36.9063	-9.94299	training data
KU1919	26.1692	-8.26122	training data
HEPG2	47.7089	21.3422	training data
K562	-26.3428	32.1276	training data
JURKAT	-68.7429	40.8136	training data
HUG1N	18.1035	0.404989	training data
JHUEM1	18.1168	-9.65872	training data
LK2	-14.4051	10.2237	training data
GB1	-26.7375	-28.7943	training data
TM31	-13.9575	-40.2406	training data
DAUDI	-26.5859	96.935	training data
HT	-52.4982	69.2527	training data
SKBR3	36.0557	6.6974	training data
JMSU1	-22.9207	-19.3482	training data
MV411	17.984	86.4428	training data
HUPT4	70.5071	13.3075	training data
NCIH508	62.1709	31.8173	training data
AM38	-12.7283	-18.0192	training data
UMUC1	79.6191	1.51434	training data
SNU620	14.619	4.38139	training data
SNU449	-1.8325	-31.7493	training data
NCIH1793	9.21613	-26.3572	training data
HS822T	54.9328	-46.8568	training data
HS683	-17.6442	-49.6364	training data
KIJK	5.79834	51.4844	training data
NCIH727	-22.1191	-20.5722	training data
HCC1833	-36.7913	-14.3683	training data
SET2	-41.6277	46.7623	training data
HCC38	-37.2659	-49.3679	training data
SKNFI	-106.969	-37.8105	training data
KU812	-34.1898	55.7855	training data
SW1463	37.152	21.756	training data
IGR1	0.216324	-12.3485	training data
DU4475	-17.8248	9.24503	training data
SKMEL30	-9.7756	-18.203	training data
ACHN	16.1486	-27.8012	training data
KARPAS620	-12.8945	75.3259	training data
HT1376	11.1625	-17.2173	training data
IGR37	-26.3277	-21.5476	training data
U251MG	-4.15627	-37.1882	training data
SJSA1	-21.8704	-39.1709	training data
GDM1	-33.1731	65.4194	training data
C2BBE1	-5.55823	-16.5807	training data
EN	-44.1084	-19.7598	training data
MELHO	6.81467	-5.26176	training data
PECAPJ34CLONEC12	70.6422	0.304052	training data
769P	28.3587	-10.9879	training data
BICR18	26.5128	-10.7097	training data
MOLM6	12.6815	86.7584	training data
GP2D	-18.5465	0.0425529	training data
RT4	18.4166	2.64281	training data
G402	-10.0985	-6.89017	training data
CORL279	-90.7031	-24.8666	training data
IGR39	-3.81369	-37.7872	training data
NCIH1373	14.3893	-11.1278	training data
MOLT13	-65.3387	68.179	training data
RH18	15.7854	-41.8911	training data
KE39	26.1296	10.8322	training data
MKN74	-33.4191	-40.531	training data
CORL88	-94.3227	-19.1579	training data
NCIH460	27.4028	7.02764	training data
YAPC	5.07385	-22.9952	training data
SNU201	-10.708	-53.9919	training data
BICR6	162.762	44.0605	training data
MDAMB415	35.5133	-5.96922	training data
BFTC905	20.5008	-4.72076	training data
COLO792	33.3566	-6.36445	training data
NCIH2172	-8.21664	-23.7989	training data
SNU407	-4.93838	2.31961	training data
ZR751	-14.9858	-10.8226	training data
KMS34	-17.871	56.7435	training data
MG63	9.40874	-13.9707	training data
SF539	15.6192	-32.3068	training data
TOV112D	-36.2904	-4.59696	training data
NH6	-110.651	-33.3638	training data
2313287	3.3234	-5.81891	training data
NCIH524	-76.6266	0.101433	training data
SKMEL31	-4.83671	-47.397	training data
NCIH1339	-24.3677	-26.4667	training data
LXF289	-9.85477	-29.2937	training data
RCM1	49.6402	12.622	training data
SKNMC	-64.9703	-0.971843	training data
COV644	33.2667	-16.3062	training data
TUHR10TKB	11.7786	-37.3914	training data
RD	-60.4783	-39.672	training data
AN3CA	-39.7059	-15.4319	training data
HEL9217	-59.0528	45.1456	training data
NCIH2052	-9.71193	-46.1952	training data
RPMI8226	16.7052	62.2072	training data
HSC4	38.5049	-9.71083	training data
LCLC97TM1	23.3231	1.73318	training data
KMS18	62.4185	84.4331	training data
HCC202	0.997986	-12.4349	training data
PECAPJ49	56.0737	-17.2757	training data
TF1	-33.9998	43.2393	training data
SNU119	9.79283	-28.5105	training data
HT144	-7.97047	-28.8287	training data
DMS454	-41.1802	-18.5248	training data
NALM6	-48.628	68.4945	training data
SUPM2	-8.34226	33.6091	training data
JK1	19.2268	73.3109	training data
KMS26	-34.6569	44.2093	training data
NCIH2405	-3.89074	-39.7789	training data
T98G	-5.60978	-35.4466	training data
HH	-30.1334	65.6344	training data
A253	32.2441	-12.2654	training data
SW579	-15.1137	-42.0319	training data
NCIH2342	8.4208	-13.5021	training data
OCILY19	-7.24406	84.8154	training data
QGP1	-24.0271	-9.6634	training data
JM1	-58.0998	75.4933	training data
BICR16	88.4516	3.0256	training data
REC1	-25.7454	70.0139	training data
KMRC1	95.116	2.62675	training data
CADOES1	-37.819	3.90903	training data
SKNSH	-43.1819	-42.6525	training data
SNU182	-5.15018	-39.4502	training data
HCC1500	-33.3251	-24.6191	training data
MC116	-16.3403	96.4872	training data
SW1417	15.3067	-4.35272	training data
KMS12BM	-19.8592	64.1568	training data
MHHCALL3	-76.0603	63.215	training data
NUGC4	58.0222	19.6064	training data
DKMG	-15.1422	-55.107	training data
OSRC2	14.0475	-39.3095	training data
CL34	18.8501	14.3124	training data
JHUEM2	-38.2188	-20.0353	training data
SNU1066	38.732	-25.535	training data
SKMES1	10.7047	-41.7785	training data
BV173	-6.65139	91.9624	training data
EHEB	6.77034	71.489	training data
MSTO211H	-9.3619	-15.6288	training data
L428	0.518081	57.774	training data
NCIH2023	9.89918	-26.6735	training data
KP2	42.3458	-7.22956	training data
T3M10	30.8792	-19.6907	training data
KNS42	-52.5617	-46.1514	training data
SNU1105	-7.1577	-51.0295	training data
EFO27	11.0625	-23.0356	training data
EFM192A	20.8194	-0.862545	training data
MOLM16	-33.4029	50.1227	training data
HCC1428	-16.1839	-19.2049	training data
AGS	-13.3115	-20.3533	training data
HEC59	-42.6379	-25.4291	training data
U2OS	-34.3241	-34.4991	training data
TE441T	-50.139	-15.7978	training data
KPNSI9S	-8.20657	-24.6394	training data
NCIH2030	-4.87321	-30.3416	training data
SNU5	15.2571	-2.26516	training data
DAOY	-37.2915	-35.8037	training data
GI1	-19.8103	-26.2994	training data
SH4	-9.40495	-26.9228	training data
SIGM5	5.63473	83.341	training data
G361	-29.0839	-27.7177	training data
CAPAN1	23.6455	-3.70058	training data
BFTC909	15.9715	-17.8593	training data
SKLMS1	-7.46012	-38.4957	training data
YD15	33.244	-3.03081	training data
SNU410	23.2184	-21.1259	training data
MEC1	-9.08157	79.991	training data
HEC6	-58.8343	-39.9469	training data
NCIH661	-38.247	-38.9904	training data
G401	-53.879	-15.0023	training data
PK59	41.2692	-7.2937	training data
CCK81	3.36582	22.9931	training data
RT112	17.9357	-15.322	training data
PK45H	14.8168	-27.0279	training data
SW620	-6.03341	14.6197	training data
NAMALWA	-27.9501	73.3198	training data
HEC251	11.8605	-4.795	training data
SKMEL3	-8.99799	-22.856	training data
HCC2935	-4.31577	-32.6897	training data
IPC298	9.52604	-6.74739	training data
TCCSUP	-11.7753	-35.4759	training data
KURAMOCHI	21.1453	-10.4862	training data
SNU503	10.7685	-6.38964	training data
TE11	65.3712	5.33366	training data
SUPT11	-73.8494	42.1388	training data
SNU61	52.2917	17.0122	training data
SKLU1	140.369	52.7608	training data
EFO21	-22.3582	-27.5326	training data
SNU1076	65.7868	-14.2254	training data
MONOMAC1	-9.28398	71.0023	training data
HEC1A	-8.68425	-17.0875	training data
PANC0813	28.9877	-10.5347	training data
KYSE70	31.606	-3.38863	training data
COV434	-5.55572	5.02077	training data
CL11	15.9151	-9.79156	training data
COLO680N	10.2148	-34.1698	training data
NCIH1092	-122.124	-22.3419	training data
SYO1	-4.92599	-6.68562	training data
CHP126	-68.0485	3.78255	training data
786O	6.85617	-27.1898	training data
SKMEL24	17.0543	-36.5685	training data
WM1799	-24.9622	-41.2212	training data
NCIH716	-24.4463	-3.9206	training data
NCIH747	14.2307	-10.7341	training data
DV90	8.72682	5.38421	training data
CAPAN2	27.7831	-17.6621	training data
KNS60	-11.4562	-44.2578	training data
MEWO	-15.0847	-16.6436	training data
BT474	6.23193	0.872593	training data
OAW42	36.0191	-8.36858	training data
HL60	62.1868	109.053	training data
CAMA1	-23.0822	-11.4204	training data
SNU16	16.4427	20.2361	training data
U87MG	-3.51566	-41.1458	training data
COLO678	-6.09064	-13.882	training data
HUPT3	37.1745	-5.05528	training data
YAMATO	-23.0473	-8.4575	training data
C32	-16.5309	-34.6499	training data
HSC3	28.7256	-11.8895	training data
PANC0403	61.7581	-4.4874	training data
MESSA	-11.8852	1.75628	training data
RKN	2.08753	-27.2793	training data
TTC709	-21.1862	-1.53418	training data
HEC265	8.33773	-10.9895	training data
YKG1	-36.1174	-47.8331	training data
BT20	-5.85296	-25.751	training data
VMCUB1	13.5779	-16.6245	training data
KCL22	-37.2306	37.6933	training data
OE19	46.8194	15.8342	training data
KPNYN	-73.8155	5.10676	training data
NCIH2286	-32.9284	-31.1044	training data
OCILY3	-17.972	81.8945	training data
CAL27	54.5763	-6.78777	training data
J82	-1.38438	-32.0011	training data
KARPAS422	-75.9024	61.0351	training data
KYM1	-31.0985	-8.22855	training data
MDAMB157	-22.6806	-28.9398	training data
HCC78	31.3841	0.674218	training data
SNU1196	26.2992	0.436621	training data
HCC33	-116.278	-15.3058	training data
NCIH1915	10.3872	-2.16191	training data
OV90	39.4128	8.38738	training data
HCC95	12.4241	-14.0899	training data
HCC2279	26.4957	-33.7192	training data
MOLM13	11.2546	86.9321	training data
GA10	-34.4199	97.3956	training data
L540	-9.59813	53.8604	training data
HS839T	14.8791	-48.9888	training data
TE9	29.8476	-9.30813	training data
DMS53	-61.4445	-31.2957	training data
SNU761	42.8521	-17.484	training data
JJN3	-19.087	55.2137	training data
NCIH1734	-28.36	-41.7605	training data
NCIH1703	-20.6443	-16.9802	training data
M059K	-10.177	-44.0228	training data
NCIH1385	-33.4031	-11.7795	training data
OVSAHO	33.3277	1.35519	training data
NCIH838	22.0887	-2.94197	training data
T47D	5.72563	-8.77641	training data
SKNDZ	-83.5693	-7.16535	training data
NCIH322	23.4801	-11.5584	training data
COV362	34.8601	-10.7024	training data
NCIH1105	-107.884	-24.6725	training data
CCFSTTG1	-13.8026	-40.0984	training data
HDMYZ	2.03016	-18.8272	training data
5637	18.0209	-22.3277	training data
LMSU	1.07292	-21.7432	training data
DMS273	-20.5171	8.07722	training data
ZR7530	34.2103	2.27388	training data
HDQP1	81.901	9.54536	training data
SNU1079	59.6142	-1.80629	training data
LC1F	-2.23411	-7.36688	training data
TOV21G	8.83129	-22.3405	training data
KMRC2	79.1546	6.03453	training data
CI1	-31.0852	85.1152	training data
SKM1	-15.6076	54.8651	training data
EFE184	82.9631	13.589	training data
MJ	-40.997	52.3516	training data
HCC1438	-21.9416	-31.8929	training data
CAL33	35.9308	-18.7072	training data
NCIH2106	-145.127	-40.9095	training data
LS180	17.3671	10.1606	training data
A172	-14.453	-50.6714	training data
KP4	-19.2881	-13.7399	training data
TUHR4TKB	26.8588	-31.6181	training data
A375	-14.5255	-12.3201	training data
LUDLU1	25.265	-8.02389	training data
NCIH2081	-89.2478	-15.7207	training data
MDAMB453	-0.00270623	11.1315	training data
NCIH2452	-1.505	-33.21	training data
SNU213	45.8316	-18.1397	training data
NCIH1581	-28.4912	-1.27815	training data
SNU387	7.35394	-36.0774	training data
HCT15	-22.9829	-5.59776	training data
SW1088	-27.6522	-50.8481	training data
TE1	-5.67007	-38.5395	training data
OUMS23	11.9179	-10.2654	training data
WSUDLCL2	-3.17803	87.04	training data
LCLC103H	8.59439	-33.8795	training data
TE14	4.04579	-13.6683	training data
GAMG	-18.9747	-48.731	training data
SNU8	54.2355	-6.06656	training data
CAL51	-48.7864	-27.271	training data
BC3C	19.0375	-19.2163	training data
HLF	-8.119	-33.7911	training data
NCIH2291	24.3951	-21.006	training data
FADU	0.635646	-5.96474	training data
DOHH2	-4.70541	97.4209	training data
HMC18	17.4839	12.5915	training data
SH10TC	22.8245	-21.1392	training data
AML193	-27.057	65.0974	training data
FUOV1	0.89276	-8.17311	training data
DANG	25.4145	-6.37902	training data
HS944T	-3.56361	-26.4618	training data
ESS1	-13.4885	-33.0896	training data
TE10	49.2219	8.87666	training data
AMO1	10.8438	73.8091	training data
ASPC1	59.9788	-4.33476	training data
OC314	8.08693	-8.46693	training data
SUDHL8	-16.7589	93.4013	training data
A101D	-2.85528	-29.8403	training data
CAL120	12.0722	-22.1021	training data
UACC812	41.8404	14.2057	training data
DLD1	28.827	1.19812	training data
P31FUJ	-56.8936	54.7182	training data
SW48	-13.4051	2.64788	training data
L1236	-41.7304	33.0723	training data
NB4	-17.0596	67.5647	training data
8MGBA	-19.1376	-32.2603	training data
TCCPAN2	45.8019	-6.58039	training data
SNU685	27.9037	-7.43912	training data
NCIH1693	6.96785	-12.0007	training data
SNU1033	68.9675	12.859	training data
CALU6	16.195	0.842862	training data
ACCMESO1	43.8048	-7.95505	training data
PATU8902	43.5564	9.55556	training data
SF268	8.10796	-33.6151	training data
SNGM	28.439	-3.82047	training data
A2058	-16.0905	-20.7092	training data
SNU1077	70.0755	3.32397	training data
LOXIMVI	14.3361	-1.503	training data
PC3	63.419	-1.17562	training data
LOUNH91	0.896667	-41.3943	training data
HT1080	-3.46084	-18.9769	training data
MHHES1	-37.9788	-5.68981	training data
HCC2218	68.4238	24.7137	training data
NCIH1650	2.17506	-39.2673	training data
A204	-2.80479	-14.63	training data
SUIT2	3.31688	-14.3845	training data
LU99	-5.9223	-4.8597	training data
MDAMB468	-1.28671	-22.3292	training data
VMRCRCZ	11.9685	-22.6827	training data
MDAMB435S	-4.78588	-20.3752	training data
HT1197	40.8019	-13.4336	training data
NCIH2122	60.5865	11.3695	training data
KASUMI1	-11.611	70.2233	training data
HEP3B217	-8.51849	-7.74517	training data
PEER	-44.6924	64.841	training data
MALME3M	0.341161	-28.8905	training data
CALU1	-13.8373	-43.3707	training data
TE5	50.7113	2.39287	training data
HCC1954	-8.0519	-30.8076	training data
SNU423	2.25858	-32.5695	training data
OPM2	-14.1564	52.4114	training data
OCUM1	32.277	11.4127	training data
NCIH889	-75.2524	-6.36511	training data
JHUEM3	1.22976	-39.2404	training data
RPMI7951	-14.4118	-40.5091	training data
HCC1806	85.507	17.0376	training data
RCC10RGB	37.8169	-26.5563	training data
RERFLCMS	8.42269	-35.9035	training data
NCIH1694	-119.89	-27.8501	training data
PATU8988T	-14.7042	-11.0274	training data
HMCB	-39.625	-24.2833	training data
MKN7	40.5922	-15.2492	training data
NCIH2029	-73.9276	-13.204	training data
RAJI	-22.743	88.2779	training data
SKNBE2	-72.644	-1.88447	training data
BT12	40.0131	17.4247	training data
MFE296	-40.4428	-22.6305	training data
SQ1	33.3728	-9.57957	training data
CA46	-62.6976	78.7656	training data
NCIH2087	7.62152	-13.3272	training data
NCIH2009	8.51238	-24.904	training data
BT16	8.95449	-0.263972	training data
T84	33.8609	9.66617	training data
SNU738	5.78833	-31.1385	training data
SNU478	31.4494	-2.40498	training data
YD38	49.5523	-4.75442	training data
NCIH1869	62.4703	8.90646	training data
ISTMES1	11.5195	-30.0769	training data
MOLT3	-49.9377	69.2464	training data
MINO	-36.0776	79.649	training data
AU565	15.6836	-5.66616	training data
HCC1806-LM2b	-26.9589	-17.7464	HCC1806-LM2b
HCC1806-LM2c	-20.2676	-14.3613	HCC1806-LM2c
HCC1806-Par	-40.9951	-27.1516	HCC1806-Par
MDA-LM2	12.1089	5.92652	MDA-LM2
MDA-Par	27.1035	11.0925	MDA-Par
SW480-LvM2	31.6098	24.9069	SW480-LvM2
SW480-Par	15.3179	20.3679	SW480-Par

[truncated: 28 more sheets: Supp Data 7 - Fig3b, Supp Data 7 - Fig3c, Supp Data 7 - Fig3d, Supp Data 7 - Sup-Fig4-AZD7762, Supp Data 7 - Sup-Fig4-CAY10618, Supp Data 7 - Sup-Fig4-ceranib-, Supp Data 7 - Sup-Fig4-ML162, Supp Data 8 - Fig4a-f, Supp Data 8 - Fig4g, Supp Data 9 - Sup-Fig5a, Supp Data 9 - Sup-Fig5b, Supp Data 9 - Sup-Fig5c, Supp Data 10 - Sup-Fig6a, Supp Data 10 - Sup-Fig6b-k, Supp Data 11 - Fig5a,d, Supp Data 11 - Fig5b, Supp Data 11 - Fig5c, Supp Data 11 - Fig5e, Supp Data 11 - Fig5f;Sup-Fig7, Supp Data 12 …]
